# Supplementary material for: Association between Fcγ receptor IIA, IIIA and IIIB genetic polymorphisms and susceptibility to severe malaria anemia in children in western Kenya
Source: BMC Infect Dis. 2017 Apr 20;17:289. doi: 10.1186/s12879-017-2390-0 (PMC5397742; doi:10.1186/s12879-017-2390-0)
Supplement: Additional file 1: — These are details of the raw data for the study participants (N=274) used in the analyses of results presented in the current paper. (XLS 222 kb) [file 12879_2017_2390_MOESM1_ESM.xls]

## Sheet: fcgr2a3a and 3b
Study no	Sex	Age_Ranges	MPS/µL	logMSP	HDP	Species	Hb_original	SMA6	SMA5	ReticCount	ReticIndex	Glucose	Temp	PMISTemp	WBC (x10^3/uL)	LY (%)	MO (%)	GR (%)	LY#	MO#	GR#	RBC (x10^12/L)	Hgb (g/dL)	Hct	MCV	MCH	MCHC	RDW	Plt	MPV	Pct	PDW	PCR_Result	OrganismIsolated	G6PD	Hbelect	Study no	FcRIIa	FcRIIaAA	FcRIIaGA	FcRIIaGG	FcRIIacode	FcγRIIIA-176V/F	FcγRIIIA-176V/FAA	FcγRIIIA-176V/FAC	FcγRIIIA-076V/FCC	FcγRIIIA-176V/Fcode	FcgRIIIB	FcgRIIIBTT
SMA022404	1	0	89712	4.95285	1	Pf	4.6	1	1	1.7	0.52		37.6	37.6	22.4	52.3	10.7	37	11.7	2.4	8.3	2.2	4.6	14	63.3	20.7	32.7	16.4	190	9.8	0.187	17.8	2	2	2	1	SMA022404	GA	0	1	0	2	AA	1	0	0	1	CC	0
SMA041204	1	0	24991.2	4.39779	1	Pf	10.8	2	2	0.9	0.68	5.7	36	36	11	57.6	9.3	33.1	6.3	1	3.6	4.63	10.8	34.3	74	23.3	31.5	13.6	159	7.9	0.127	17.2	2	2	2	1	SMA041204	GA	0	1	0	2	AA	1	0	0	1	CT	0
SMA042904	1	0	24937.8	4.39686	1	Pf	4.2	1	1	4.1	1.26	4.9	37.5	37.5	11.7	53.8	9.4	36.8	6.3	1.1	4.3	1.57	4.2	13.9	88.2	27	30.6	14.6	94	8.3	0.078	17.3	2	2	2	1	SMA042904	GA	0	1	0	2	AA	1	0	0	1	CT	0
SMA061905	2	0	16260.3	4.21113	1	Pf	5.5	1	2	2.4	0.9	5.3	37.8	37.8	10.5	57.1	13.4	29.5	6	1.4	3.1	2.63	5.5	17	64.6	20.9	32.3	19.5	93	9.4	0.088	18	2	2	2	2	SMA061905	GG	0	0	1	3	AA	1	0	0	1	CT	0
SMA070605	1	0	67711.2	4.83066	1	Pf	11.1	2	2	0.8	0.59	5.2	37.8	37.8	5.2	41	6.6	52.4	2.1	0.3	2.7	3.93	11.1	33.3	84.7	28.2	33.3	14.6	418	5.7	0.239	15.8	2	2	2	1	SMA070605	GA	0	1	0	2	AA	1	0	0	1	CT	0
SMA080005	1	0	1415.1	3.15079	0	Pf	5.2	1	2	1.9	6.4	5.6	36.9	36.9	28.8	65.8	9.7	24.5	19	2.8	7.1	1.87	5.2	15.1	80.7	27.7	34.4	15.6	149	8.9	0.133	16.6	2	2	2	1	SMA080005	GA	0	1	0	2	AA	1	0	0	1	CT	0
SMA005204	1	0	41224.8	4.61516	1	Pf	6.7	2	2	4.8	2.25	4.27	36.7	36.7	9.1	61.2	8.8	30	5.6	0.8	2.7	3.08	6.7	21.1	68.7	21.8	31.7	20.4	141	8.6	0.122	17.7	2	2	2	2	SMA005204	AA	1	0	0	1	AA	1	0	0	1	TT	1
SMA024704	2	0	16794.3	4.22516	1	Pf	7.9	2	2	2.4	1.38		37.3	37.3	9.4	51.6	8.5	39.9	4.9	0.8	3.8	3.7	7.9	26	70.3	21.2	30.2	22.3	427	7	0.3	18.2	2	2	2	1	SMA024704	GA	0	1	0	2	CC	0	0	1	3	CT	0
SMA025004	2	0	18529.8	4.26787	1	Pf	5.5	1	2	1.8	0.72		37	37	13.1	54.4	10.6	35	7.1	1.4	4.6	2.27	5.5	18.1	79.7	24.2	30.4	24.1	117	7.4	0.087	18.1	2	2	2	2	SMA025004	GA	0	1	0	2	AC	0	1	0	2	CT	0
SMA027104	2	0	134061	5.1273	1	Pf	6.5	2	2	2.7	1.09		37.2	37.2	12.5	44.9	4.8	50.3	5.6	0.6	6.3	2.49	6.5	18.3	73.3	26	35.4	22.3	74	10.9	0.08	17.2	2	2	2	1	SMA027104	GA	0	1	0	2	CC	0	0	1	3	CT	0
SMA031104	2	0	160.2	2.20466	0	Pf	11	2	2	2.7	1.87		36.5	36.5	9.4	59.1	6.6	34.3	5.6	0.6	3.2	4	11	31.3	78.4	27.5	35	13.2	334	7.2	0.242	16.9	2	2	2	1	SMA031104	GG	0	0	1	3	AC	0	1	0	2	TT	1
SMA031804	2	0	9879	3.99471	0	Pf	7.8	2	2	4.9	2.58		38	38	13.6	40.5	5.1	54.4	5.5	0.7	7.4	3.6	7.8	23.7	66	21.8	33	19.7	142	9.1	0.13	17.5	2	2	2	1	SMA031804	GA	0	1	0	2	CC	0	0	1	3	CT	0
SMA046104	2	0	82876.8	4.91843	1	Pf	5	1	2	4.8	1.57	5.8	37.4	37.4	16.3	51.5	13	35.5	8.4	2.1	5.8	1.96	5	14.7	74.8	25.3	33.8	19.1	113	9.3	0.105	18.6	2	2	2	2	SMA046104	GA	0	1	0	2	AC	0	1	0	2	CT	0
SMA046504	1	0	21413.4	4.33069	1	Pf	7.8	2	2	2.9	1.57	4.8	36.6	36.6	11.9	67.7	11.6	20.7	8.1	1.4	2.5	3.63	7.8	24.4	67.3	21.6	32.1	16.6	306	7	0.215	17.2	2	2	2	2	SMA046504	AA	1	0	0	1	AA	1	0	0	1	TT	1
SMA047004	1	0	747.6	2.87367	0	Pf	5.9	1	2	12.2	4.36	5.1	37.9	37.9	12.3	64.2	18.2	17.6	7.9	2.2	2.2	1.89	5.9	16.1	85	31	36.4	23.5	227	6.6	0.15	18.6	2	2	2	1	SMA047004	AA	1	0	0	1	AA	1	0	0	1	TT	1
SMA059305	2	0	15032.1	4.17702	1	Pf	5.3	1	2	1.1	0.84	4.4	39.3	39.3	25.3	22.3	9.9	67.8	5.6	2.5	17.2	4.34	11.2	34.4	79.3	25.8	32.5	15.6	219	7.4	0.162	16.8	2	2	2	1	SMA059305	GA	0	1	0	2	AC	0	1	0	2	CT	0
SMA062805	1	0	480.6	2.68178	0	Pf	3	1	1	1.9	0.36	4.9	38.8	38.8	64	55.6	9.4	35	35.6	6	22.4	1.13	3	8.7	76.4	26.4	34.6	15.9	268	7.2	0.194	17.7	2	2	2	2	SMA062805	AA	1	0	0	1	AC	0	1	0	2	CT	0
SMA023304	2	0	128694	5.10956	1	Pf	7.7	2	2	0.7	0.36		39.2	39.2	20.8	32.8	6	61.2	6.8	1.2	12.7	3.35	7.7	23.7	70.6	22.9	32.5	19.6	86	8.4	0.072	15.8	2	2	2	1	SMA023304	GA	0	1	0	2	AA	1	0	0	1	CT	0
SMA041604	1	0	31746.3	4.50169	1	Pf	5.4	1	2	0.4	0.143	4.6	38.5	38.5	21.6	73.5	7.1	19.4	15.9	1.5	4.2	1.88	5.4	16.1	85.4	28.6	33.5	14.1	134	9.7	0.131	18.3	2	2	2	1	SMA041604	GA	0	1	0	2	AA	1	0	0	1	CT	0
SMA062405	1	0	10039.2	4.0017	1	Pf	5.8	1	2	-1	-1	4.6	37.4	37.4	14.4	61.9	9.6	28.5	8.9	1.4	4.1	2.69	5.8	17.7	65.8	21.6	32.9	14.3	98	10.1	0.1	16.4	2	2	2	2	SMA062405	GG	0	0	1	3	AA	1	0	0	1	CT	0
SMA064805	1	0	31799.7	4.50242	1	Pf	4.8	1	1	3.7	1.33	4.8	38	38	15.6	61.8	14.1	24.1	9.6	2.2	3.8	2.73	4.8	16.2	59.4	17.6	29.6	27.4	214	10.1	0.217	19.6	2	2	2	2	SMA064805	GA	0	1	0	2	AA	1	0	0	1	CT	0
SMA003104	2	0	10413	4.01758	1	Pf	8.3	2	2	4.8	2.98	5.38	37	37	23.2	62.1	17	20.9	14.4	3.9	4.8	4.09	8.3	27.9	68.3	20.3	29.7	17.4	232	8.7	0.203	17.6	2	2	2	1	SMA003104	AA	1	0	0	1	AA	1	0	0	1	CT	0
SMA003704	1	0	1014.6	3.00629	0	Pf	4.6	1	1	2.03	7.31	3.88	39.5	39.5	14.9	60.8	18.1	21.1	9.1	2.7	3.1	1.99	4.6	16.2	81.2	23.3	28.7	29.7	109	9.3	0.102	17.6	1	2	2	2	SMA003704	AA	1	0	0	1	AA	1	0	0	1	CT	0
SMA011904	1	2	59487.6	4.77443	1	Pf	11.1	2	2	1.7	1.2	-1	37	37	12.2	42.2	11.5	46.3	5.1	1.4	5.6	4.45	11.1	31.8	71.5	24.9	34.9	13.5	163	9.6	0.158	19	2	2	2	1	SMA011904	AA	1	0	0	1	AA	1	0	0	1	CT	0
SMA014104	1	2	27794.7	4.44396	1	Pf	6.3	2	2	7.2	3.05	-1	36.2	36.2	7.5	46.7	6.1	47.2	3.5	0.5	3.5	2.94	6.3	19.1	64.8	21.5	33.2	18.7	165	8.5	0.141	18.5	2	1	2	1	SMA014104	GG	0	0	1	3	AC	0	1	0	2	CT	0
SMA023704	2	2	133.5	2.12548	0	Pf	8.7	2	2	0.2	0.11		36.7	36.7	8.5	61.5	10.3	28.2	5.2	0.9	2.4	4.1	8.7	26.3	64.1	21.2	33.1	18.7	72	9.9	0.071	18.4	2	2	2	1	SMA023704	AA	1	0	0	1	AA	1	0	0	1	CT	0
SMA024204	2	2	7102.2	3.85139	0	Pf	6	2	2	0.5	0.21		39	39	6.9	47.5	4.8	47.7	3.3	0.3	3.3	2.64	6	19.5	73.9	22.7	30.8	17.1	97	7	0.068	18.8	2	2	2	2	SMA024204	GA	0	1	0	2	AC	0	1	0	2	CT	0
SMA025404	1	2	7022.1	3.84647	0	Pf	6.8	2	2	4.1	2		37.5	37.5	14.6	48.5	9.3	42.2	7.1	1.4	6.2	2.68	6.8	22	82.2	25.5	31	19.8	223	6.1	0.136	17.9	2	1	2	1	SMA025404	GA	0	1	0	2	AC	0	1	0	2	CC	0
SMA026504	1	2	18983.7	4.27838	1	Pf	7.3	2	2	6.8	3.52		38.2	38.2	14.8	53.2	14.5	32.3	7.9	2.1	4.8	3.44	7.3	23.3	67.8	21.2	31.4	21.8	302	9.1	0.276	18.5	2	2	2	1	SMA026504	AA	1	0	0	1	AC	0	1	0	2	CT	0
SMA039304	1	2	146076	5.16458	1	Pf	6.8	2	2	3.9	1.79	5.8	40	40	11.7	60.1	10.3	29.6	7	1.2	3.5	3.46	6.8	20.7	59.8	19.6	32.8	24.6	171	9.8	0.168	18.6	2	2	2	1	SMA039304	GA	0	1	0	2	AC	0	1	0	2	TT	1
SMA040304	1	2	91260.6	4.96028	1	Pf	5.1	1	2	11.3	4.11	-1	38	38	13.2	51.4	14.4	34.2	6.8	1.9	4.5	2.26	5.1	16.4	72.5	22.5	31.1	19.9	246	7.6	0.188	18.1	2	2	2	2	SMA040304	GG	0	0	1	3	AA	1	0	0	1	TT	1
SMA044704	1	2	6087.6	3.78445	0	Pf	5.3	1	2	3.1	1.04	6.2	36.5	36.5	23	68.6	10.7	20.7	15.8	2.5	4.8	1.93	5.3	15.1	78.3	27.5	35.1	14.8	169	11	0.185	16.6	2	2	2	2	SMA044704	GA	0	1	0	2	AC	0	1	0	2	CT	0
SMA045204	1	2	18556.5	4.2685	1	Pf	6.2	2	2	2.1	0.78	5.9	37.4	37.4	13.1	70	10.5	19.5	9.2	1.4	2.6	2.13	6.2	16.8	78.8	29.3	37.1	20.6	50	8.2	0.041	19.4	2	1	2	2	SMA045204	GA	0	1	0	2	AC	0	1	0	2	CT	0
SMA047905	1	2	37940.7	4.57911	1	Pf	5.1	1	2	2.1	0.67	3.8	36.5	36.5	13.4	60.9	3.7	35.4	8.2	0.5	4.7	1.93	5.1	14.3	74	26.3	35.5	19.7	100	8.4	0.085	17	2	2	2	2	SMA047905	AA	1	0	0	1	AA	1	0	0	1	CC	0
SMA049005	1	2	28115	4.44894	1	Pf	4.7	1	1	9.1	2.95	4.2	37	37	15	55.6	16.4	28	8.3	2.5	4.2	1.53	4.7	14.6	95	30.7	32.3	25.2	73	9	0.066	18.1	2	1	2	1	SMA049005	GA	0	1	0	2	AA	1	0	0	1	TT	1
SMA060205	2	2	907.8	2.95799	0	Pf	5.7	1	2	16.2	6.77	5.3	36	36	10.1	57.4	14	28.6	5.8	1.4	2.9	3.04	5.7	18.8	62	18.8	30.4	21.8	113	11.1	0.125	17.7	2	2	2	2	SMA060205	AA	1	0	0	1	AA	1	0	0	1	CT	0
SMA060605	1	2	3204	3.50569	0	Pf	5.3	1	2	4	1.82	4.7	39.7	39.7	6	48	15.7	36.3	2.9	0.9	2.2	2.9	5.3	17.4	60.2	18.2	30.2	25.6	117	10.9	0.127	17.5	2	2	2	1	SMA060605	AA	1	0	0	1	AC	0	1	0	2	CT	0
SMA062205	1	2	24564	4.3903	1	Pf	4.3	1	1	5.8	1.49	6.1	36.5	36.5	53.3	41.4	6.6	52	22.1	3.5	27.7	1.64	4.3	11.6	70.9	25.9	36.6	21.6	179	9.3	0.167	18.3	2	1	2	2	SMA062205	GA	0	1	0	2	AA	1	0	0	1	TT	1
SMA063905	1	2	72196.8	4.85852	1	Pf	4	1	1	0.5	0.14	4.1	36.3	36.3	14.1	61.8	12.2	26	8.7	1.7	3.7	1.75	4	13	74.4	22.6	30.4	20.4	62	9.6	0.06	17.7	2	2	2	2	SMA063905	AA	1	0	0	1	AC	0	1	0	2	CT	0
SMA070805	1	2	3684.6	3.56639	0	Pf	11.4	2	2	1.2	0.95	5.3	37	37	17.2	72.4	12.2	15.4	12.5	2.1	2.6	4.93	11.4	35.6	72.1	23.1	32	21.8	653	7.5	0.492	16.4	2	2	2	1	SMA070805	GA	0	1	0	2	AA	1	0	0	1	TT	1
SMA072905	2	2	3070.5	3.48721	0	Pf	3.7	1	1	2.7	0.68	5.6	37.8	37.8	25	57.1	4.6	38.3	14.3	1.1	9.6	1.51	3.7	11.4	75.6	24.4	32.3	23.3	364	6.5	0.238	18.3	2	2	1	2	SMA072905	GA	0	1	0	2	AC	0	1	0	2	TT	1
SMA050605	1	2	70060.8	4.84548	1	Pf	5.6	1	2	12.3	4.6	4.6	37.8	37.8	15.8	55.4	16.2	28.4	8.8	2.6	4.5	2.44	5.6	16.9	69.2	22.9	33.1	23.8	128	12.7	0.162	18.2	2	1	2	2	SMA050605	GA	0	1	0	2	AA	1	0	0	1	CT	0
SMA060905	2	2	12495.6	4.09676	1	Pf	7.1	2	2	3	1.5	4.6	36.8	36.8	4.9	68.2	11.7	20.1	3.3	0.6	1	2.63	7.1	22.1	84	27	32.2	20.3	100	9	0.09	18.3	2	2	2	2	SMA060905	GA	0	1	0	2	AA	1	0	0	1	CC	0
SMA069805	1	2	121031	5.0829	1	Pf	5.7	1	2	1.7	0.69	5.9	37.8	37.8	8.1	79.6	10.4	10	6.4	0.8	0.8	2.42	5.7	18.3	75.8	23.7	31.2	19.3	87	8.3	0.073	18.4	2	2	1	2	SMA069805	GG	0	0	1	3	AA	1	0	0	1	CC	0
SMA005604	1	2	30705	4.48721	1	Pf	8.3	2	2	2.3	1.25	6.27	37.6	37.6	20.6	25.9	4.3	69.8	5.3	0.9	14.4	4.28	8.3	24.4	57	19.4	34	17.5	224	8.4	0.189	19.4	2	2	1	2	SMA005604	GA	0	1	0	2	AC	0	1	0	2	CT	0
SMA012504	2	2	26406.3	4.42171	1	Pf	11.5	2	2	0.8	0.59	-1	36.5	36.5	13.5	30.9	9.4	59.7	4.2	1.3	8.1	4.63	11.5	33.5	72.3	24.8	34.2	17	35	8.6	0.03	15	2	2	2	1	SMA012504	GA	0	1	0	2	AC	0	1	0	2	CT	0
SMA015804	2	2	1228.2	3.08927	0	Pf	8.5	2	2	1.2	0.63	-1	36.8	36.8	9.1	64.9	7.6	27.5	5.9	0.7	2.5	3.6	8.5	23.8	66.1	23.5	35.6	18.1	397	7.1	0.283	16.6	2	2	2	2	SMA015804	AA	1	0	0	1	AC	0	1	0	2	TT	1
SMA022604	2	2	453.9	2.65696	0	Pf	8.8	2	2	5.6	2.91		36.8	36.8	12.2	61.1	13.8	25.1	7.5	1.7	3.1	3.69	8.8	26.5	71.7	24	33.4	21.5	248	7.8	0.194	17.3	2	1	2	2	SMA022604	GG	0	0	1	3	CC	0	0	1	3	CT	0
SMA024004	2	2	46564.8	4.66806	1	Pf	6.8	2	2	2.2	0.97		37.5	37.5	23.3	22.5	8.6	68.9	5.2	2	16.1	2.84	6.8	20	70.4	24.1	34.2	17.3	211	7	0.149	17.6	2	1	2	2	SMA024004	GA	0	1	0	2	AC	0	1	0	2	CT	0
SMA024904	1	2	534	2.72754	0	Pf	6	2	2	2.9	1.29		36.7	36.7	10.5	65.7	9	25.3	6.9	0.9	2.7	2.14	6	20.1	93.5	28	29.9	26.3	229	6.9	0.159	18.1	2	2	2	2	SMA024904	GA	0	1	0	2	AA	1	0	0	1	TT	1
SMA025104	1	2	12522.5	4.09769	1	Pf	4.5	1	1	2.5	0.79		38	38	11.7	52.3	15	32.7	6.1	1.8	3.8	1.73	4.5	14.3	83	26	31.3	23.1	182	8.8	0.161	17.9	2	2	2	1	SMA025104	GA	0	1	0	2	AA	1	0	0	1	TT	1
SMA034604	2	2	2136	3.3296	0	Pf	10.6	2	2	0.9	0.65	5.28	38.8	38.8	24.7	65.7	10.6	23.7	16.2	2.6	5.9	4.76	10.6	32.5	68.3	22.2	32.5	19.3	313	7.1	0.223	17.8	2	2	2	2	SMA034604	AA	1	0	0	1	AC	0	1	0	2	TT	1
SMA037904	1	2	30571.5	4.48532	1	Pf	4.5	1	1	2.5	0.72	5.87	38.2	38.2	14.9	49.6	11.8	38.6	7.4	1.8	5.8	1.91	4.5	13	68.3	23.4	34.2	21.8	265	7.8	0.207	18.5	2	2	2	2	SMA037904	AA	1	0	0	1	AA	1	0	0	1	CT	0
SMA045304	2	2	5927.4	3.77286	0	Pf	5.9	1	2	7.3	2.74	5.8	36.8	36.8	12.4	64.9	11.3	23.8	8	1.4	3	2.42	5.9	16.9	70	24.3	34.7	18.8	214	6.9	0.149	18.7	2	1	1	2	SMA045304	AA	1	0	0	1	CC	0	0	1	3	CT	0
SMA046804	1	2	12148.5	4.08452	1	Pf	3	1	1	9.8	1.96	11.9	37	37	39.3	31.8	8	60.2	12.5	3.1	23.7	1.18	3	9	75.9	25.4	33.4	22.2	83	9.6	0.08	19.1	2	1	2	2	SMA046804	GG	0	0	1	3	AC	0	1	0	2	TT	1
SMA055405	2	2	53.4	1.72754	0	Pf	7.9	2	2	3.3	1.83	4.3	36.8	36.8	17.8	69.9	4.4	25.7	12.4	0.8	4.6	3.91	7.9	24.9	63.6	20.2	31.7	22.6	347	8.1	0.283	18.4	2	2	2	2	SMA055405	GA	0	1	0	2	CC	0	0	1	3	CT	0
SMA056905	1	2	1468.5	3.16687	0	Pf	4.4	1	1	17.2	4.7	4.2	36.7	36.7	16	60.5	20.5	19	9.7	3.3	3	1.6	4.4	12.3	76.5	27.3	35.7	33.3	148	8.1	0.12	18.5	2	2	2	2	SMA056905	GA	0	1	0	2	AC	0	1	0	2	CT	0
SMA065205	1	2	267	2.42651	0	Pf	5.4	1	2	0.4	0.14	8.4	38.5	38.5	4	21	6.2	72.8	0.8	0.2	2.9	2.5	5.4	16.2	64.6	21.5	33.2	23.4	6	-1	0.005	-1	2	1	2	1	SMA065205	AA	1	0	0	1	AA	1	0	0	1	TT	1
SMA065405	1	2	213.6	2.3296	0	Pf	4.3	1	1	1.7	0.49	8.4	38.4	38.4	24.3	34.6	8.9	56.5	8.4	2.2	13.7	1.8	4.3	13.2	73.4	23.7	32.3	25	519	8	0.417	17.9	2	2	2	2	SMA065405	GA	0	1	0	2	AC	0	1	0	2	CT	0
SMA066605	1	2	2189.4	3.34033	0	Pf	3.6	1	1	4.9	1.18	6.6	37.1	37.1	44.7	47.2	7.7	45.1	21.1	3.4	20.2	1.45	3.6	10.8	74.5	24.7	33.1	17.8	134	8.6	0.116	18.6	2	1	2	1	SMA066605	GA	0	1	0	2	CC	0	0	1	3	CT	0
SMA070205	1	2	27073.8	4.43255	1	Pf	5.6	1	2	1.7	0.66	5.6	38.6	38.6	24.2	56.6	12.9	30.5	13.7	3.1	7.4	2.38	5.6	17.5	73.3	23.5	32	20	150	7.4	0.112	18.1	2	2	2	2	SMA070205	AA	1	0	0	1	AC	0	1	0	2	CT	0
SMA072105	1	2	20478.9	4.31131	1	Pf	5	1	2	21.9	8.23	5.4	36.5	36.5	9.7	71.2	15.4	13.4	6.9	1.5	1.3	1.82	5	16.9	92.9	27.5	29.6	25.5	68	8.5	0.059	17.9	2	2	2	2	SMA072105	GA	0	1	0	2	AC	0	1	0	2	CT	0
SMA007104	1	2	17088	4.23269	1	Pf	8	2	2	1.8	1	4.32	37.6	37.6	14.9	61.9	6.7	31.4	9.2	1	4.7	4.13	8	25.1	60.9	19.5	32	24.3	152	8.1	0.124	18.1	2	2	2	1	SMA007104	GG	0	0	1	3	AC	0	1	0	2	CC	0
SMA020904	1	2	172268	5.23621	1	Pf	9.1	2	2	1.1	0.64		39	39	13.9	38	6.3	55.7	5.3	0.9	7.7	3.48	9.1	26.5	76.3	26.2	34.4	15.8	52	9.5	0.05	16.1	1	2	2	1	SMA020904	GA	0	1	0	2	AA	1	0	0	1	CT	0
SMA032804	1	2	95052	4.97796	1	Pf	4.9	1	1	4.3	1.39	4.77	36.5	36.5	13.6	49.9	12	38.1	6.8	1.6	5.2	2.06	4.9	14.6	70.8	23.9	33.7	21.1	71	9.6	0.069	17.3	2	2	2	2	SMA032804	GA	0	1	0	2	AA	1	0	0	1	CT	0
SMA053105	2	2	80.1	1.90363	0	Pf	3.9	1	1	4.1	1.13	4.2	36.5	36.5	24.1	46.7	15.3	38	11.3	3.7	9.2	1.81	3.9	12.4	68.4	21.7	31.7	21.7	280	8	0.226	15.7	2	2	2	2	SMA053105	GA	0	1	0	2	AA	1	0	0	1	CT	0
SMA059605	1	2	46564.8	4.66806	1	Pf	5.5	1	2	1.5	0.57	6.3	38.5	38.5	14.5	48.4	7.4	44.2	7	1.1	6.4	2.87	5.5	17	59.3	19.3	32.5	23.5	128	9.6	0.123	17.6	2	2	2	2	SMA059605	GG	0	0	1	3	AC	0	1	0	2	CC	0
SMA059705	2	2	107014	5.02944	1	Pf	4.7	1	1	5.9	1.93	5.6	39.3	39.3	12	35.6	7.5	56.9	4.3	0.9	6.8	2.53	4.7	15.2	60.2	18.7	31	27.1	189	8.4	0.159	19.4	2	2	2	2	SMA059705	GG	0	0	1	3	AA	1	0	0	1	CT	0
SMA075305	2	2	37006.2	4.56827	1	Pf	6.5	2	2	0.7	0.3	4.1	36.8	36.8																			2	1	2	2	SMA075305	GA	0	1	0	2	AA	1	0	0	1	CT	0
SMA006104	2	4	37193.1	4.57046	1	Pf	5.2	1	2	3.6	1.3	5.33	37.1	37.1	11.1	43.2	8.9	47.9	4.8	1	5.3	2.09	5.2	16.2	77.5	25	32.2	23.2	159	9	0.144	18.6	2	2	2	2	SMA006104	GA	0	1	0	2	AC	0	1	0	2	CT	0
SMA006904	2	4	1254.9	3.09861	0	Pf	10.4	2	2	1.3	0.96	4.83	36.8	36.8	9.6	72.6	7.5	19.9	7	0.7	1.9	5.27	10.7	33.3	63.1	20.4	32.3	15.9	280	7.3	0.206	17.4	2	1	2	2	SMA006904	AA	1	0	0	1	AA	1	0	0	1	CT	0
SMA007004	2	4	28675.8	4.45752	1	Pf	7	2	2	5.6	2.64	4.33	36.9	36.9	11.8	72.5	9.7	17.8	8.6	1.1	2.1	3.19	7	21.2	66.6	22	33.1	22.1	136	8.1	0.11	18	2	2	2	2	SMA007004	GA	0	1	0	2	AC	0	1	0	2	CT	0
SMA009704	2	4	15486	4.18994	1	Pf	5.7	1	2	6.3	2.42	5.88	36.5	36.5	25.4	65	10.2	24.8	16.5	2.6	6.3	3.15	5.7	17.8	56.3	18.1	32.2	23.9	175	10.8	0.189	18.9	2	2	2	2	SMA009704	GG	0	0	1	3	AC	0	1	0	2	CT	0
SMA012004	1	4	17488.5	4.24275	1	Pf	8.6	2	2	0.8	0.46	-1	37.5	37.5	12.8	63.2	10.1	26.7	8.1	1.3	3.4	4.18	8.6	26.1	62.5	20.5	32.8	18.4	102	10.1	0.103	17.2	2	2	2	1	SMA012004	GG	0	0	1	3	CC	0	0	1	3	CT	0
SMA015504	1	4	41945.7	4.62269	1	Pf	9.5	2	2	4	2.44	-1	36.8	36.8	8.2	54.5	4.5	41	4.5	0.4	3.4	3.61	9.5	27.5	76.2	26.2	34.4	19.7	118	7.1	0.084	18	2	1	1	2	SMA015504	AA	1	0	0	1	AC	0	1	0	2	TT	1
SMA016604	2	4	69580.2	4.84249	1	Pf	5.4	1	2	0.6	0.22	-1	37.7	37.7	10.2	44.2	5.2	50.6	4.5	0.5	5.2	2.6	5.4	16.6	63.6	20.6	32.3	21.1	94	8.7	0.082	19.2	2	2	1	2	SMA016604	GA	0	1	0	2	AA	1	0	0	1	TT	1
SMA022804	1	4	961.2	2.98281	0	Pf	9.4	2	2	1.5	0.94		36.4	36.4	9.1	68.6	6.8	24.6	6.2	0.6	2.2	4.02	9.4	28.4	70.6	23.3	33	18.4	167	7.8	0.131	18	2	2	2	1	SMA022804	GG	0	0	1	3	AC	0	1	0	2	CT	0
SMA040604	2	4	140122	5.14651	1	Pf	4.6	1	1	1.5	0.45	5.1	37.2	37.2	33.2	58.2	7.6	34.2	19.3	2.5	11.4	1.84	4.6	13.6	73.9	25	33.8	15.4	152	8.6	0.13	17.1	2	2	2	1	SMA040604	GG	0	0	1	3	AC	0	1	0	2	CT	0
SMA044404	2	4	73318.2	4.86521	1	Pf	2.8	1	1	9.9	1.84	5.1	37.3	37.3	16.3	51.8	5.4	42.8	8.4	0.9	7	1.05	2.8	8.4	79.8	26.4	33.1	21	249	7.4	0.185	18.2	2	2	2	2	SMA044404	AA	1	0	0	1	AA	1	0	0	1	TT	1
SMA047204	2	4	1548.6	3.18994	0	Pf	5.1	1	2	0.9	0.31	4.8	39.6	39.6	9	54.9	15.2	29.9	4.9	1.4	2.7	2.85	5.1	15.3	53.8	17.9	33.2	37.3	102	6.3	0.064	16.8	2	2	2	1	SMA047204	GG	0	0	1	3	AA	1	0	0	1	TT	1
SMA054905	1	4	195711	5.29162	1	Pf	13	2	2	2.6	2.18	5.3	36.6	36.6	17.5	34.8	6	59.2	6.1	1	10.4	4.98	13	37.7	75.6	26	34.4	13.1	339	6.8	0.232	18.5	2	2	2	2	SMA054905	AA	1	0	0	1	AC	0	1	0	2	TT	1
SMA055905	1	4	86721.6	4.93813	1	Pf	9	2	2	3.1	1.91	3.9	38.4	38.4	8.5	34	13.6	52.4	2.9	1.2	4.5	4.38	9	27.7	63.1	20.5	32.5	21.3	196	8	0.157	17.8	2	2	2	2	SMA055905	GG	0	0	1	3	AA	1	0	0	1	TT	1
SMA058805	1	4	9238.2	3.96559	0	Pf	6.2	2	2	4	1.86	5.8	36.2	36.2	23.4	70.7	11.1	18.2	16.5	2.6	4.3	2.89	6.2	20.9	72.1	21.3	29.6	23.9	187	10.6	0.197	17.3	2	2	2	2	SMA058805	GG	0	0	1	3	AC	0	1	0	2	CT	0
SMA060405	2	4	18182.7	4.25966	1	Pf	11.9	2	2	0.9	0.73	7.1	37.6	37.6	8.9	39.2	19.6	41.2	3.5	1.7	3.7	4.77	11.9	36.7	77	24.9	32.3	19.1	426	6.4	0.274	16.6	2	2	2	2	SMA060405	GG	0	0	1	3	CC	0	0	1	3	CT	0
SMA064705	1	4	33882.3	4.52997	1	Pf	4.6	1	1	2	0.64	5.9	37.2	37.2	23.3	48.8	6.9	44.3	11.4	1.6	10.3	1.99	4.6	14.3	71.7	23	32.1	16.8	150	8.4	0.127	15.6	2	2	2	2	SMA064705	AA	1	0	0	1	AA	1	0	0	1	TT	1
SMA079705	2	4	31719.6	4.50133	1	Pf	4.7	1	1	0.4	0.12	3.9	37.9	37.9	10.5	51.2	6.7	42.1	5.4	0.7	4.4	2.03	4.7	13.6	66.6	23.1	34.7	21.2	60	8.6	0.052	18.1	2	2	2	2	SMA079705	GG	0	0	1	3	CC	0	0	1	3	TT	1
SMA017804	1	4	70354.5	4.84729	1	Pf	6.3	2	2	9.2	4.6	-1	37.2	37.2	8.3	54.4	17.4	28.2	4.5	1.4	2.3	2.81	6.3	22.5	80.1	22.5	28.1	24.8	101	10.2	0.103	18.3	2	1	1	1	SMA017804	GA	0	1	0	2	AA	1	0	0	1	CT	0
SMA068805	2	4	2029.2	3.30732	0	Pf	5.9	1	2	7.5	2.95	6.1	36.8	36.8	16.4	62.9	13.5	23.6	10.3	2.2	3.9	2.75	5.9	17.7	64.5	21.5	33.4	22.1	68	9.4	0.064	19.9	2	1	2	2	SMA068805	GA	0	1	0	2	AA	1	0	0	1	CT	0
SMA011104	1	4	32013.3	4.50533	1	Pf	6.7	2	2	1.2	0.58	-1	38.9	38.9	14.5	47.8	1.6	50.6	6.9	0.2	7.3	4.08	6.7	21.7	53.1	16.5	31.1	28.1	90	9.8	0.088	14.5	2	2	2	1	SMA011104	GA	0	1	0	2	CC	0	0	1	3	CT	0
SMA011504	2	4	37006.7	4.56828	1	Pf	5.9	1	2	2.9	1.24	-1	38.2	38.2	6.2	55	10	35	3.4	0.6	2.2	3.26	5.9	19.2	58.7	18	30.6	23.1	98	12.5	0.122	17	2	2	2	2	SMA011504	GA	0	1	0	2	AA	1	0	0	1	TT	1
SMA013904	1	4	86508	4.93706	1	Pf	9.6	2	2	1.3	0.83	-1	37.4	37.4	11.7	37.9	2.8	59.3	4.4	0.3	6.9	3.74	9.6	28.7	76.8	25.6	33.3	16.7	86	8.7	0.075	17.5	2	2	1	1	SMA013904	AA	1	0	0	1	AA	1	0	0	1	TT	1
SMA026204	1	4	32493.9	4.5118	1	Pf	5.4	1	2	3.2	1.21		38	38	9.9	40.5	12	47.5	4	1.2	4.7	2.44	5.4	17.1	70.1	22.2	31.7	24.5	175	10.8	0.188	18.7	2	1	2	1	SMA026204	AA	1	0	0	1	AA	1	0	0	1	CT	0
SMA030604	1	4	160.2	2.20466	0	Pf	10.8	2	2	1.4	0.97		36.8	36.8	8.5	54.5	6.8	38.7	4.6	0.6	3.3	5.44	10.8	31.2	57.4	19.8	34.5	19.5	476	7.9	0.378	18	2	2	2	1	SMA030604	GG	0	0	1	3	AC	0	1	0	2	TT	1
SMA032604	2	4	12095.1	4.08261	1	Pf	8.8	2	2	1.4	0.85	4.94	37.3	37.3	11.2	47.3	6.6	46.1	5.3	0.7	5.2	4.85	8.8	27.4	56.5	18.1	32	20.2	184	11.3	0.207	18.5	2	2	2	1	SMA032604	GA	0	1	0	2	AA	1	0	0	1	TT	1
SMA045804	2	4	5259.9	3.72098	0	Pf	5.1	1	2	8.7	3.07	4.9	38	38	16.1	43.9	5.7	50.4	7.1	0.9	8.1	2.19	5.1	15.9	72.6	23.4	32.3	22.9	231	7.8	0.182	18.7	2	2	2	2	SMA045804	GG	0	0	1	3	AC	0	1	0	2	CT	0
SMA056005	1	4	76629	4.88439	1	Pf	5.3	1	2	8.5	3.25	3.7	38	38	14	51.2	8.8	40	7.2	1.2	5.6	2.22	5.3	17.2	77.2	24	31.1	21.9	135	9.3	0.126	17.5	2	2	2	2	SMA056005	GA	0	1	0	2	AA	1	0	0	1	TT	1
SMA056405	1	4	3097.2	3.49097	0	Pf	7.6	2	2	21.9	11.63	2.5	36.3	36.3	13	68.2	15.6	16.2	8.9	2	2.1	3.23	7.6	23.9	74	23.5	31.8	24.8	175	7.8	0.137	17.4	2	2	2	2	SMA056405	AA	1	0	0	1	AA	1	0	0	1	CT	0
SMA056505	2	4	98122.5	4.99177	1	Pf	4.1	1	1	5.9	1.59	7	38.8	38.8	13.5	24.5	3.8	71.7	3.3	0.5	9.7	1.91	4.1	12.1	63.2	21.4	33.9	27.7	223	10.8	0.24	19.1	2	2	2	2	SMA056505	AA	1	0	0	1	AA	1	0	0	1	CT	0
SMA057505	1	4	4859.4	3.68658	0	Pf	5.2	1	2	11.2	4.21	3.9	37.1	37.1	14.2	67.8	9.7	22.5	9.6	1.4	3.2	3.08	5.2	16.9	54.8	16.9	30.8	26.1	156	12	0.186	17.4	2	2	2	2	SMA057505	GG	0	0	1	3	AC	0	1	0	2	TT	1
SMA058405	1	4	48353.7	4.68443	1	Pf	12.4	2	2	0.8	0.64	6.2	38.2	38.2	11.9	32.1	5.2	62.7	3.8	0.6	7.5	5.24	12.4	36.2	69.2	23.7	34.3	16.5	242	6.9	0.168	16	2	2	2	2	SMA058405	AA	1	0	0	1	AC	0	1	0	2	TT	1
SMA077005	1	4	22294.5	4.3482	1	Pf	4.7	1	1	9.3	3.06	2.6	36.7	36.7	13.8	45.5	18.9	35.6	6.3	2.6	4.9	2.07	4.7	14.8	71.6	22.6	31.6	23.2	240	7.8	0.189	16.8	2	2	2	2	SMA077005	GA	0	1	0	2	AA	1	0	0	1	TT	1
SMA006304	1	4	25365	4.40423	1	Pf	9.9	2	2	2.6	1.81	5.44	39.7	39.7	11.3	45.2	9	45.8	5.1	1	5.2	4.46	9.9	31.3	70.3	22.3	31.7	21.2	199	7.7	0.154	16.7	2	1	2	2	SMA006304	GA	0	1	0	2	AA	1	0	0	1	CT	0
SMA017004	1	4	36632.4	4.56387	1	Pf	6.9	2	2	1.7	0.81	-1	38.4	38.4	10.7	43.1	9.3	47.6	4.6	1	5.1	3.83	6.9	21.5	56.2	18	32.1	23.3	152	10.7	0.163	19.6	2	2	2	1	SMA017004	GA	0	1	0	2	AA	1	0	0	1	CT	0
SMA061605	2	4	14818.5	4.1708	1	Pf	3.7	1	1	11.6	3.04	3.9	38	38	23.3	48.3	16.2	35.5	11.3	3.8	8.3	1.58	3.7	11.8	74.8	23.7	31.7	25.2	174	9.1	0.159	18	1	2	2	2	SMA061605	GG	0	0	1	3	AA	1	0	0	1	CT	0
SMA066405	1	4	17622	4.24606	1	Pf	5	1	2	3.9	1.22	4.6	37.2	37.2	19.6	40.2	10	49.8	7.9	2	9.8	1.88	5	14.1	74.9	26.5	35.4	18.2	214	8	0.172	18.8	2	1	1	2	SMA066405	GG	0	0	1	3	AA	1	0	0	1	CT	0
SMA004304	1	4	2456.4	3.3903	0	Pf	4.5	1	1	2.3	0.76	4.83	38.8	38.8	21.1	52.4	8.4	39.2	11.1	1.8	8.3	2.18	4.5	14	64.3	20.7	32.2	20.4	223	7	0.157	18.2	2	1	2	2	SMA004304	AA	1	0	0	1	AA	1	0	0	1	CT	0
SMA011404	1	4	4405.5	3.644	0	Pf	5.9	1	2	9.6	4.52	-1	38.2	38.2	18.4	62.2	7.9	29.9	11.4	1.5	5.5	3.25	5.9	21.2	65.4	18.3	28	27.8	193	8.6	0.167	18.1	2	2	2	2	SMA011404	AA	1	0	0	1	AA	1	0	0	1	CT	0
SMA020804	1	4	130296	5.11493	1	Pf	7	2	2	8.3	4.04		39.3	39.3	10.5	28.2	7.7	64.1	3	0.8	6.7	2.56	7	21.9	85.7	27.5	32	19.6	122	8.2	0.101	16.6	2	2	2	1	SMA020804	GG	0	0	1	3	CC	0	0	1	3	CT	0
SMA021704	2	4	113528	5.0551	1	Pf	11.6	2	2	0.4	0.3		39.2	39.2	21.3	26.2	4.5	69.3	5.6	1	14.8	4.83	11.6	33.8	70.1	24	34.2	18.7	54	9.5	0.051	15.7	2	2	2	2	SMA021704	GG	0	0	1	3	AA	1	0	0	1	TT	1
SMA040104	2	4	694.2	2.84148	0	Pf	3.6	1	1	5.7	1.35	5	37	37	19	53.6	13.4	33	10.2	2.5	6.3	1.7	3.6	10.7	62.9	21	33.4	19.1	111	9	0.1	17.5	2	2	2	2	SMA040104	AA	1	0	0	1	AA	1	0	0	1	CT	0
SMA043804	1	4	1708.8	3.23269	0	Pf	4.8	1	1	0.3	0.1	6.7	36	36	10.6	72.3	8.9	18.8	7.7	0.9	2	2.29	4.8	15.3	67.1	20.9	31.2	19.2	123	8	0.098	19.5	2	2	2	2	SMA043804	GG	0	0	1	3	AC	0	1	0	2	CT	0
SMA052905	2	4	118067	5.07213	1	Pf	3.7	1	1	2.3	0.57	7.4	39.7	39.7	19.8	37.8	5.2	57	7.5	1	11.3	1.96	3.7	11.1	56.3	18.8	33.4	27.9	195	11.9	0.232	16.9	2	2	2	2	SMA052905	GA	0	1	0	2	AC	0	1	0	2	CT	0
SMA053805	1	4	58045.8	4.76377	1	Pf	6.7	2	2	4.1	2	5.4	37.5	37.5	10.7	56.2	11	32.8	6	1.2	3.5	3.14	6.7	22	70.1	21.3	30.5	24.9	235	7.8	0.184	16.6	2	2	2	2	SMA053805	GA	0	1	0	2	AC	0	1	0	2	CT	0
SMA054405	2	4	48567.3	4.68634	1	Pf	6.2	2	2	8.3	3.91	5.4	36.8	36.8	9.9	63.6	13.5	22.9	6.3	1.3	2.3	2.99	6.2	21.2	71	20.7	29.2	27.4	152	9.7	0.148	16	2	2	2	2	SMA054405	GA	0	1	0	2	AC	0	1	0	2	TT	1
SMA055305	2	4	128961	5.11046	1	Pf	5.2	1	2	5.2	1.91	6.4	37.7	37.7	23.8	45.8	14.3	39.9	10.9	3.4	9.5	2.57	5.2	16.5	64	20.2	31.5	26.5	143	10.7	0.152	18.3	2	2	2	2	SMA055305	AA	1	0	0	1	AA	1	0	0	1	CT	0
SMA056705	2	4	133954	5.12696	1	Pf	9.4	2	2	1.9	1.22	4.4	38.8	38.8	8.3	44	7.2	48.8	3.7	0.6	4.1	4.05	9.4	29	71.5	23.2	32.4	18.2	83	8.9	0.074	16.5	2	2	2	2	SMA056705	GG	0	0	1	3	CC	0	0	1	3	CT	0
SMA009804	1	4	41385	4.61684	1	Pf	4	1	1	6.8	1.87	2.77	36.5	36.5	12.3	55.1	13.6	31.3	6.8	1.7	3.8	1.65	4	12.4	75.3	24.5	32.5	31.1	113	9.4	0.107	18.4	2	1	2	2	SMA009804	GA	0	1	0	2	AA	1	0	0	1	CT	0
SMA042704	1	4	83037	4.91927	1	Pf	4.7	1	1	0.4	0.13	10.4	37.9	37.9	14	42.7	1.6	55.7	6	0.2	7.8	2.28	4.7	14.7	64.5	20.7	32.1	16.5	123	8.3	0.103	16.8	2	2	2	2	SMA042704	GG	0	0	1	3	AA	1	0	0	1	CC	0
SMA077105	1	4	2162.7	3.335	0	Pf	5.4	1	2	11.3	4.49	5.3	36.5	36.5	10.6	67.3	12.2	20.5	7.1	1.3	2.2	2.31	5.4	17.9	77.2	23.3	30.1	25.2	122	9.5	0.116	17.3	2	2	2	1	SMA077105	GA	0	1	0	2	AA	1	0	0	1	CT	0
SMA003004	2	4	65949	4.81921	1	Pf	10.2	2	2	3.1	2.2	5	37.3	37.3	9.9	47.7	8.4	43.9	4.7	0.8	4.3	4.44	10.2	31.8	71.6	23	32.2	17.6	213	7.3	0.156	16.7	2	2	2	2	SMA003004	AA	1	0	0	1	CC	0	0	1	3	CC	0
SMA003804	2	4	40103.4	4.60318	1	Pf	5.8	1	2	3.3	1.36	5.55	37.8	37.8	10	40.6	7.5	51.9	4.1	0.8	5.2	3.42	5.8	18.6	54.3	16.9	31	22.4	98	9.7	0.096	16	2	2	2	2	SMA003804	GA	0	1	0	2	AC	0	1	0	2	TT	1
SMA010704	2	4	12816	4.10775	1	Pf	9.3	2	2	1.4	0.96		37.2	37.2	8.5	49.5	8.7	41.8	4.2	0.7	3.6	5.61	9.3	30.9	55	16.5	30	17.6	348	7.1	0.248	17.8	2	1	2	1	SMA010704	GG	0	0	1	3	AC	0	1	0	2	CT	0
SMA012304	1	4	79032	4.8978	1	Pf	8.8	2	2	1.9	1.13	-1	36.5	36.5	11.7	39.9	9.5	50.6	4.7	1.1	5.9	4.53	8.8	26.8	59.2	19.4	32.7	19.8	426	7.9	0.338	16.4	1	1	2	2	SMA012304	GG	0	0	1	3	AA	1	0	0	1	TT	1
SMA012404	2	4	21146.4	4.32524	1	Pf	7.7	2	2	10.2	5.32	-1	36.8	36.8	10.9	44.6	11.6	43.8	4.9	1.3	4.8	3.94	7.7	23.5	59.6	19.4	32.6	20.9	733	7.2	0.531	19.8	2	2	2	2	SMA012404	GA	0	1	0	2	AC	0	1	0	2	TT	1
SMA014904	1	4	8811	3.94503	0	Pf	6.7	2	2	6.4	2.87	-1	38	38	11.2	44.2	5.5	50.3	5	0.6	5.6	2.97	6.7	20.2	67.9	22.6	33.3	18.9	141	8.7	0.123	17.6	1	2	1	2	SMA014904	GA	0	1	0	2	AA	1	0	0	1	TT	1
SMA020004	1	4	17808.9	4.25064	1	Pf	8.2	2	2	0.9	0.49	-1	39.2	39.2	6.6	53.7	5.7	40.6	3.5	0.4	2.7	3.95	8.2	24.5	62	20.8	33.5	22.2	141	10.2	0.143	18.6	1	2	2	2	SMA020004	AA	1	0	0	1	AA	1	0	0	1	CT	0
SMA021004	1	4	1121.4	3.04976	0	Pf	8.8	2	2	2.1	1.21		38.1	38.1	28.3	41.5	9	49.5	11.7	2.5	14	3.91	8.8	26.1	66.6	22.5	33.8	20.5	171	6.5	0.112	16.1	2	2	2	2	SMA021004	AA	1	0	0	1	AA	1	0	0	1	CT	0
SMA025904	2	4	5713.8	3.75693	0	Pf	9.4	2	2	4.4	2.85		36.8	36.8	14	54	14.3	31.7	7.6	2	4.4	4.72	9.4	29.2	61.9	19.8	32.1	20.1	732	7.5	0.551	17.2	2	2	2	1	SMA025904	AA	1	0	0	1	AC	0	1	0	2	CT	0
SMA027804	2	4	35350.8	4.5484	1	Pf	8.7	2	2	3	1.73		38.9	38.9	8.5	39.3	6.4	54.3	3.3	0.5	4.6	3.85	8.7	26	67.7	22.5	33.3	19	108	7.8	0.085	16	2	2	2	1	SMA027804	GA	0	1	0	2	AC	0	1	0	2	TT	1
SMA047304	2	4	20639.1	4.31469	1	Pf	4	1	1	7.8	2.27	4.5	38.9	38.9	8.9	69.6	12	18.4	6.2	1.1	1.6	1.87	4	13.1	69.9	21.1	30.2	28.1	120	11.9	0.143	16.9	2	2	2	2	SMA047304	GA	0	1	0	2	AC	0	1	0	2	CT	0
SMA050205	1	4	43200.6	4.63549	1	Pf	6.8	2	2	13.1	6.2	7.6	37.3	37.3	9.1	31.2	15.3	53.5	2.8	1.4	4.9	2.74	6.8	21.3	77.5	24.7	31.9	24.7	176	9.1	0.161	16.4	2	1	2	2	SMA050205	GA	0	1	0	2	AA	1	0	0	1	TT	1
SMA062005	2	4	86508	4.93706	1	Pf	11.1	2	2	0.4	0.3	5.2	36.6	36.6	16.1	47.3	11.7	41	7.6	1.9	6.6	5.55	11.1	34.2	61.6	20	32.4	22.5	353	8.7	0.308	18.7	2	2	2	2	SMA062005	GG	0	0	1	3	CC	0	0	1	3	CT	0
SMA076205	1	4	17141.4	4.23405	1	Pf	9.9	2	2	1.1	0.76	5.7	38.1	38.1	8.8	58.9	8.4	32.7	5.2	0.7	2.9	4.27	9.9	31	72.6	23.3	32.1	21.1	299	8.2	0.246	16.5	2	2	2	2	SMA076205	GA	0	1	0	2	AC	0	1	0	2	TT	1
SMA077905	2	4	33588.6	4.52619	1	Pf	4.8	1	1	7	2.64	5.8	38.2	38.2	10.1	51.7	18.8	29.5	5.2	1.9	3	2.61	4.8	17	65	18.2	28	24.9	178	9.6	0.171	18.3	2	2	2	2	SMA077905	GG	0	0	1	3	AC	0	1	0	2	CT	0
SMA003404	1	4	69633.6	4.84282	1	Pf	8.3	2	2	4.2	2.53	6.61	38.1	38.1	7.9	47	7.4	45.6	3.7	0.6	3.6	3.83	8.3	27.1	70.8	21.8	30.7	20.6	69	9.3	0.065	17.3	2	1	2	2	SMA003404	GG	0	0	1	3	AA	1	0	0	1	CT	0
SMA015604	2	4	27821.4	4.44438	1	Pf	11	2	2	0.5	0.34	-1	39	39	8.1	35.2	2.5	62.3	2.9	0.2	5	4.54	11	30.8	68	24.2	35.6	15.6	293	7.1	0.209	16.6	2	2	2	2	SMA015604	GG	0	0	1	3	AA	1	0	0	1	CT	0
SMA018804	2	4	26646.6	4.42564	1	Pf	9.2	2	2	0.4	0.25	-1	37.4	37.4	10.3	35.9	14	50.1	3.7	1.4	5.2	4.42	9.2	28.5	64.5	20.9	32.4	20.5	166	8.5	0.142	17.2	2	2	2	1	SMA018804	GA	0	1	0	2	AA	1	0	0	1	CT	0
SMA031004	1	4	5927.4	3.77286	0	Pf	6.4	2	2	11.2	4.67		36.4	36.4	9.4	60.9	18.6	20.5	5.7	1.7	1.9	2.68	6.4	18.8	70.1	23.7	33.9	21.2	101	8.3	0.085	17.6	2	2	2	2	SMA031004	GG	0	0	1	3	AA	1	0	0	1	CT	0
SMA059505	1	4	13350	4.12548	1	Pf	3.4	1	1	10.9	2.71	4.6	37.3	37.3	8.6	49.5	14.6	35.9	4.3	1.3	3.1	1.29	3.4	11.2	86.8	26	30	25.8	182	7	0.128	17.7	2	2	2	2	SMA059505	GG	0	0	1	3	AA	1	0	0	1	CT	0
SMA005004	1	4	9158.1	3.96181	0	Pf	6.2	2	2	1.4	0.64	4.88	39	39	3.5	49.1	9.5	41.4	1.7	0.3	1.4	3.34	6.2	20.6	61.7	18.5	30	19.1	61	9.6	0.059	19.7	2	1	2	2	SMA005004	GG	0	0	1	3	AC	0	1	0	2	TT	1
SMA012704	1	4	25498.5	4.40651	1	Pf	4.8	1	1	15.6	4.95	-1	38.5	38.5	13.1	40.7	19.2	40.1	5.3	2.5	5.3	1.67	4.8	14.3	85.3	28.5	33.5	24.5	127	6.8	0.087	18.6	2	2	2	2	SMA012704	AA	1	0	0	1	AA	1	0	0	1	CT	0
SMA023804	1	4	95586	4.98039	1	Pf	8.3	2	2	1.2	0.67		37.5	37.5	14.5	40	9.4	50.6	5.8	1.4	7.3	3.86	8.3	25.3	65.6	21.5	32.7	20.7	105	9.8	0.104	18.2	2	2	2	2	SMA023804	AA	1	0	0	1	AC	0	1	0	2	TT	1
SMA026904	1	8	36365.4	4.56069	1	Pf	4.2	1	1	3.8	1.07		36.1	36.1	19.5	45.8	5.2	49	8.9	1	9.6	1.7	4.2	12.7	74.3	24.4	32.8	18.1	135	9	0.122	18.2	2	2	2	2	SMA026904	GG	0	0	1	3	AC	0	1	0	2	CT	0
SMA027204	2	8	5340	3.72754	0	Pf	7.1	2	2	8.1	4.23		36.5	36.5	18.2	63.8	15.2	21	11.6	2.8	3.8	3.48	7.1	23.5	67.5	20.4	30.3	21.9	198	8.4	0.167	18.5	2	2	2	2	SMA027204	GA	0	1	0	2	CC	0	0	1	3	TT	1
SMA036204	2	8	3871.5	3.58788	0	Pf	5.2	1	2	3.7	1.48	4.67	39	39	9.8	69.6	10.9	19.5	6.8	1.1	1.9	3.03	5.2	18.1	59.6	17.3	28.9	23.4	193	11.9	0.229	17	2	2	2	2	SMA036204	GA	0	1	0	2	AC	0	1	0	2	TT	1
SMA045504	2	8	30491.4	4.48418	1	Pf	5.4	1	2	5.4	2.2	4	36.5	36.5	10.3	56.8	9.9	33.3	5.9	1	3.4	2.59	5.4	18.4	71.2	21	29.5	24.8	164	9.3	0.154	18.1	2	2	2	2	SMA045504	GA	0	1	0	2	AA	1	0	0	1	TT	1
SMA047104	2	8	77697	4.8904	1	Pf	6.3	2	2	3.6	1.5	7.5	37.3	37.3	19.6	46.3	12.6	41.1	9.1	2.5	8.1	3.4	6.3	18.8	55.4	18.7	33.7	28.9	131	7.8	0.103	15.9	2	2	2	1	SMA047104	AA	1	0	0	1	AA	1	0	0	1	CT	0
SMA055505	2	8	41919	4.62241	1	Pf	6.2	2	2	3.5	1.55	5.4	39.6	39.6	9.5	39.1	4.2	56.7	3.7	0.4	5.4	3.8	6.2	19.9	52.3	16.3	31.1	26	79	7.5	0.059	16.2	2	2	1	1	SMA055505	AA	1	0	0	1	AA	1	0	0	1	TT	1
SMA062705	1	8	2162.7	3.335	0	Pf	6.5	2	2	5.4	2.42	5.6	38	38	11.5	55.7	9.4	34.9	6.4	1.1	4	2.42	6.5	20.2	83.6	27	32.3	21.8	126	7.7	0.098	18.6	2	2	2	2	SMA062705	AA	1	0	0	1	AA	1	0	0	1	CT	0
SMA063505	2	8	801	2.90363	0	Pf	5.6	1	2	0.7	0.29	4.9	37.2	37.2	5.8	58.8	5.8	35.4	3.4	0.3	2.1	2.92	5.6	19.2	65.7	19.1	29.1	26.8	343	8.4	0.289	18.3	2	2	2	1	SMA063505	GA	0	1	0	2	CC	0	0	1	3	CT	0
SMA072505	2	8	267	2.42651	0	Pf	5.5	1	2	2.5	1.08	5.6	37.3	37.3	7.3	68.7	21.5	9.8	5	1.6	0.7	3.23	5.5	19.4	60.2	17.1	28.4	23.9	165	10.2	0.167	18.6	2	1	2	2	SMA072505	GA	0	1	0	2	CC	0	0	1	3	TT	1
SMA074905	2	8	5767.2	3.76097	0	Pf	5.8	1	2	0.5	0.2	5.8	36.5	36.5	17.3	51.8	1.6	46.6	9	0.3	8.1	2.73	5.8	18.1	66.3	21.5	32.4	23.5	133	9.6	0.128	18.1	2	2	2	2	SMA074905	AA	1	0	0	1	AC	0	1	0	2	CC	0
SMA078405	2	8	8196.9	3.91365	0	Pf	10.2	2	2	1.7	1.34	9.8	38	38	24.5	49.5	5	45.5	12.1	1.2	11.1	4.29	10.2	35.4	82.4	23.9	28.9	19.9	666	7.4	0.495	16.6	2	2	2	2	SMA078405	GA	0	1	0	2	AC	0	1	0	2	CT	0
SMA002604	1	8	72009.9	4.85739	1	Pf	8.5	2	2	4	2.37	5.66	36.4	36.4	11.9	52	5.3	42.7	6.2	0.6	5.1	4.93	8.5	26.7	54	17.2	31.9	27.8	70	-1	0.064	16.1	2	2	2	2	SMA002604	GG	0	0	1	3	AA	1	0	0	1	CT	0
SMA013404	2	8	16287	4.21184	1	Pf	5.4	1	2	7.6	3.07	-1	38.8	38.8	8.8	45.5	17	37.5	4	1.5	3.3	2.99	5.4	18.2	60.6	18.1	29.8	20.1	210	7.5	0.158	17.9	1	1	2	2	SMA013404	GA	0	1	0	2	AA	1	0	0	1	CT	0
SMA076605	1	8	2269.5	3.35593	0	Pf	4.8	1	1	1.5	0.49	5.1	37.3	37.3	8.6	53.4	7.6	39	4.6	0.7	3.4	1.91	4.8	14.6	76.4	25	32.7	25.7	145	8.6	0.125	18.6	2	2	2	2	SMA076605	GA	0	1	0	2	AA	1	0	0	1	CT	0
SMA077405	1	8	4672.5	3.66955	0	Pf	8	2	2	6.6	3.58	5.8	36.3	36.3	14.1	61.3	9.8	28.9	8.6	1.4	4.1	3.91	8	24.4	62.6	20.4	32.6	22	220	8.7	0.192	16.6	2	2	2	1	SMA077405	GA	0	1	0	2	AA	1	0	0	1	CT	0
SMA011004	1	8	26166	4.41774	1	Pf	7.9	2	2	8.3	4.29	-1	36.9	36.9	23.2	30.9	1.7	67.4	7.2	0.4	15.6	3.37	7.9	23.3	69	23.4	33.8	23.3	183	8.8	0.162	18.3	2	1	2	2	SMA011004	AA	1	0	0	1	AC	0	1	0	2	CT	0
SMA017104	2	8	21360	4.3296	1	Pf	8.8	2	2	0.8	0.5	-1	39.5	39.5	9.9	50.7	10.7	38.6	5	1.1	3.8	5.24	8.8	28.6	54.5	16.8	30.9	23.6	148	7.2	0.107	16	2	2	2	2	SMA017104	GG	0	0	1	3	CC	0	0	1	3	TT	1
SMA019304	2	8	41705.4	4.62019	1	Pf	7	2	2	3.1	1.5	-1	37.3	37.3	16.6	44	10	46	7.3	1.7	7.6	4.07	7	21.8	53.5	17.1	32	28.4	392	10.3	0.402	18.7	1	1	2	1	SMA019304	GA	0	1	0	2	CC	0	0	1	3	CC	0
SMA027004	1	8	123621	5.09209	1	Pf	8.5	2	2	8.6	4.91		38.4	38.4	9.2	35.3	3.3	61.4	3.2	0.3	5.6	3.42	8.5	25.7	75.1	24.9	33.2	25.2	65	8.3	0.054	19.5	2	2	2	2	SMA027004	GG	0	0	1	3	AA	1	0	0	1	TT	1
SMA030404	2	8	28515.6	4.45508	1	Pf	7.9	2	2	3.5	1.88		36	36	7.3	47.8	16	36.2	3.5	1.2	2.6	3.5	7.9	24.2	69.2	22.7	32.7	19.9	159	8	0.128	17.4	2	2	2	2	SMA030404	GG	0	0	1	3	AC	0	1	0	2	TT	1
SMA037104	2	8	5687.1	3.75489	0	Pf	5.9	1	2	0.9	0.35	5.56	38.6	38.6	5.1	36.7	13.2	50.1	1.9	0.7	2.6	3.01	5.9	17.7	58.8	19.6	33.3	24.2	108	10.8	0.117	20.3	2	2	2	2	SMA037104	GA	0	1	0	2	AA	1	0	0	1	TT	1
SMA041904	2	8	12468.9	4.09583	1	Pf	8.8	2	2	0.9	0.57	4.7	39	39	12.5	43.4	14	42.6	5.4	1.8	5.3	4.51	8.8	28.9	64	19.6	30.7	21.6	122	10.8	0.131	17.3	2	2	2	2	SMA041904	GA	0	1	0	2	CC	0	0	1	3	CT	0
SMA048705	1	8	18957	4.27777	1	Pf	7.6	2	2	1.9	1.03	5.4	37.1	37.1	7.9	34.6	15.4	50	2.7	1.2	4	3.19	7.6	24.4	76.6	24	31.3	31.7	250	7.1	0.178	19.2	2	2	2	2	SMA048705	GG	0	0	1	3	AA	1	0	0	1	TT	1
SMA067205	1	8	193361	5.28637	1	Pf	6.7	2	2	0.9	0.41	1.2	39	39	20.4	20.4	6.9	72.7	4.2	1.4	14.8	3.31	6.7	20.3	61.4	20.2	32.9	21.3	118	12	0.142	17.5	2	1	2	2	SMA067205	GA	0	1	0	2	AA	1	0	0	1	TT	1
SMA071105	1	8	1308.3	3.11671	0	Pf	3.2	1	1	0.4	0.1	5.9	37	37	10.5	58.2	14.3	27.5	6.1	1.5	2.9	1.79	3.2	11.5	64	17.8	27.8	27	208	8.2	0.172	17.4	2	2	2	2	SMA071105	GA	0	1	0	2	CC	0	0	1	3	CT	0
SMA078505	2	8	1068	3.02857	0	Pf	3.4	1	1	2.1	0.53	6.6	38.7	38.7	6.8	54.1	14.9	31	3.7	1	2.1	1.16	3.4	11.4	97.9	29.1	29.7	23.5	109	9	0.099	17.9	2	2	1	2	SMA078505	GG	0	0	1	3	AC	0	1	0	2	CT	0
SMA079905	2	8	181079	5.25787	1	Pf	6.5	2	2	2.2	1.07	5.7	38.3	38.3	21.5	42.4	7.5	50.1	9.1	1.6	10.8	2.92	6.5	21.9	75.1	22.4	29.9	23	156	9.2	0.144	18	2	2	2	1	SMA079905	GA	0	1	0	2	AA	1	0	0	1	TT	1
SMA062105	2	8	20826	4.31861	1	Pf	5.9	1	2	2.7	1.12	6.1	39.3	39.3	16.1	39.3	5.6	55.1	6.3	0.9	8.9	3.2	5.9	18.8	58.7	18.4	31.4	23.4	193	8.6	0.167	18.5	2	2	2	1	SMA062105	GA	0	1	0	2	AA	1	0	0	1	CT	0
SMA010204	1	8	10893.6	4.03717	1	Pf	5.3	1	2	2.1	0.77	4.88	36.4	36.4	12.9	59.2	8.5	32.3	7.6	1.1	4.2	2.82	5.3	16.5	58.6	18.7	31.8	19.6	137	7.8	0.108	19.3	1	2	2	2	SMA010204	AA	1	0	0	1	AC	0	1	0	2	CT	0
SMA028504	1	8	98923.5	4.9953	1	Pf	11	2	2	7.1	5.03		37.6	37.6	9.1	33.7	2.7	63.6	3.1	0.2	5.8	4.13	11	31.9	77.3	26.6	34.4	25	220	9	0.199	17.4	2	2	2	2	SMA028504	GA	0	1	0	2	AC	0	1	0	2	CT	0
SMA033004	2	8	13990.8	4.14584	1	Pf	5.9	1	2	8.3	3.52	4.06	36.3	36.3	9.8	54.8	16.2	29	5.4	1.6	2.8	2.38	5.9	19.1	80	24.7	30.8	22.2	518	6.5	0.338	19.1	2	2	2	2	SMA033004	AA	1	0	0	1	AC	0	1	0	2	TT	1
SMA046704	2	8	4619.1	3.66456	0	Pf	4.9	1	1	1.4	0.47	5.6	36.4	36.4	17.3	46.6	17.3	36.1	8.1	3	6.2	2.71	4.9	15.2	56.2	18	32	25.7	163	10.4	0.169	19	2	2	2	2	SMA046704	GA	0	1	0	2	CC	0	0	1	3	TT	1
SMA049305	2	8	219608	5.34165	1	Pf	4.7	1	1	1.2	0.35	7.9	39	39	8.6	32.8	4.2	63	2.8	0.4	5.4	1.89	4.7	13.1	69.5	24.9	35.8	21.8	76	9.3	0.071	17	2	1	2	2	SMA049305	GA	0	1	0	2	AC	0	1	0	2	CT	0
SMA056605	2	8	80.1	1.90363	0	Pf	6	2	2	3.8	1.71	5.1	39.6	39.6	6.3	45.1	12.5	42.4	2.8	0.8	2.7	2.89	6	20.3	70.3	20.8	29.7	24.9	158	7.7	0.122	18.7	2	1	2	1	SMA056605	GA	0	1	0	2	AC	0	1	0	2	TT	1
SMA060705	1	8	91874.7	4.9632	1	Pf	6.6	2	2	0.7	0.32	6	36.5	36.5	16.6	44.7	5.9	49.4	7.4	1	8.2	3.13	6.6	20.6	65.7	21	31.9	20.8	111	9.3	0.103	16.8	2	2	1	2	SMA060705	GA	0	1	0	2	AC	0	1	0	2	TT	1
SMA060805	1	8	86187.6	4.93544	1	Pf	9.9	2	2	1.6	1.07	5.7	39.3	39.3	8.8	27.7	1.4	70.9	2.4	0.1	6.2	4.15	9.9	30	72.2	23.9	33.1	18.7	169	8.8	0.15	16.4	2	2	2	2	SMA060805	GA	0	1	0	2	AC	0	1	0	2	CT	0
SMA035904	2	8	4031.7	3.60549	0	Pf	7.5	2	2	8.7	4.6	4.28	37	37	8.3	72.8	9.8	17.4	6	0.8	1.4	3.51	7.5	23.8	67.8	21.5	31.6	23.9	189	8.6	0.164	17.9	2	2	2	2	SMA035904	GG	0	0	1	3	AA	1	0	0	1	CT	0
SMA001304	2	8	40851	4.6112	1	Pf	7.5	2	2	0.5	0.24	5.22	36.7	36.7	9.8	50.2	6.8	43	4.9	0.7	4.2	3.46	6.5	21.8	62.9	18.7	29.8	21.8	100	9.6	0.096	18.4	2	2	2	2	SMA001304	GG	0	0	1	3	AA	1	0	0	1	TT	1
SMA002404	2	8	2643.3	3.42215	0	Pf	8	2	2	1.7	1.02	5.77	38.7	38.7	8.5	50.2	7.3	42.5	4.3	0.6	3.6	5.19	8	26.9	51.4	15.4	29.8	21.9	430	10.9	0.467	18.4	2	2	2	2	SMA002404	GA	0	1	0	2	AA	1	0	0	1	TT	1
SMA023104	2	8	4405.5	3.644	0	Pf	7.4	2	2	0.5	0.26		39.2	39.2	12.7	56.6	10.8	32.6	7.2	1.4	4.1	4.23	7.4	23.7	56	17.6	31.3	20.4	132	8.5	0.112	18.5	2	2	2	2	SMA023104	AA	1	0	0	1	AA	1	0	0	1	CT	0
SMA036604	1	8	3337.5	3.52342	0	Pf	4.6	1	1	11.9	4.2	5.28	38	38	18.1	48.4	7.6	44	8.8	1.4	8	2.56	4.6	15.9	61.9	18	29.1	27.4	301	8.8	0.266	19.9	2	1	2	2	SMA036604	GA	0	1	0	2	AA	1	0	0	1	TT	1
SMA074805	1	8	667.5	2.82445	0	Pf	5.9	1	2	0.7	0.28	5.2	37.5	37.5																			2	2	2	2	SMA074805	AA	1	0	0	1	AC	0	1	0	2	CT	0
SMA004904	2	8	71128.8	4.85205	1	Pf	11.4	2	2	1.4	1.15	1.77	38.3	38.3	10.3	27.6	8.5	63.9	2.8	0.9	6.6	4.5	11.4	36.9	81.9	25.3	30.9	18	153	7.1	0.109	17.5	2	1	1	1	SMA004904	GG	0	0	1	3	AA	1	0	0	1	TT	1
SMA019804	2	8	42987	4.63334	1	Pf	8.3	2	2	6.7	3.85	-1	37.5	37.5	11.2	55.1	20.8	24.1	6.2	2.3	2.7	3.1	8.3	25.9	83.6	26.9	32.2	24	152	7.7	0.118	17.3	2	2	1	2	SMA019804	GA	0	1	0	2	AA	1	0	0	1	TT	1
SMA031204	1	8	1041.3	3.01758	0	Pf	4	1	1	8.4	2.5		39.5	39.5	11	39.9	10.2	49.9	4.4	1.1	5.5	1.81	4	13.4	73.9	22.2	30	21.5	240	7.9	0.191	17.7	2	1	2	2	SMA031204	AA	1	0	0	1	AA	1	0	0	1	CT	0
SMA037604	1	8	55242.3	4.74227	1	Pf	11.2	2	2	0.7	0.52	6.83	39.4	39.4	11.6	19.7	2.7	77.6	2.3	0.3	9	4.22	11.2	33.6	79.5	26.5	33.4	13.8	266	7.9	0.211	16.5	2	2	2	2	SMA037604	GG	0	0	1	3	CC	0	0	1	3	CT	0
SMA040804	1	8	21066.3	4.32359	1	Pf	6.2	2	2	9.5	4.51	5	37	37	12.5	38.3	8.9	52.8	4.8	1.1	6.6	2.82	6.2	21.4	75.8	21.9	28.9	25.5	182	8.2	0.15	16.5	2	2	2	2	SMA040804	AA	1	0	0	1	CC	0	0	1	3	CT	0
SMA053005	2	8	56443.8	4.75162	1	Pf	5.7	1	2	2.7	1.07	7.2	38	38	7.5	29	10.7	60.3	2.2	0.8	4.5	2.74	5.7	17.8	65	20.8	32	21.9	74	9.4	0.07	18.6	2	2	1	2	SMA053005	GA	0	1	0	2	AA	1	0	0	1	TT	1
SMA056105	1	8	22267.8	4.34768	1	Pf	4.7	1	1	23.1	8.11	3.2	37.5	37.5	12.5	55.6	13.2	31.2	6.9	1.6	3.9	1.74	4.7	15.8	91.1	26.8	29.4	28.1	100	9.4	0.095	19.1	2	2	2	2	SMA056105	GA	0	1	0	2	AC	0	1	0	2	TT	1
SMA066305	2	8	11214	4.04976	1	Pf	6.8	2	2	2.8	1.21	5.2	38.1	38.1	25.6	50.7	10.4	38.9	13	2.7	10	2.7	6.8	19.5	72	25.1	34.8	20.2	229	8	0.184	18.6	2	1	2	2	SMA066305	GA	0	1	0	2	AA	1	0	0	1	TT	1
SMA074505	2	8	3604.5	3.55685	0	Pf	6.6	2	2	0.4	0.18	6.1	36.2	36.2																			2	2	1	2	SMA074505	AA	1	0	0	1	AA	1	0	0	1	CT	0
SMA053405	1	8	29076.3	4.46354	1	Pf	4.8	1	1	10.4	3.26	4.3	37.2	37.2	9.8	56.9	16.4	26.7	5.6	1.6	2.6	2.21	4.8	14.1	63.8	21.9	34.3	21.7	274	7.5	0.207	17.5	2	2	2	2	SMA053405	GA	0	1	0	2	AA	1	0	0	1	CT	0
SMA000204	1	8	6327.9	3.80126	0	Pf	6	2	2	1	0.42	3.83	38.4	38.4	24.7	40.7	9.1	50.2	10.1	2.2	12.4	2.94	6	18.7	63.8	20.3	31.9	18.3	132	9.3	0.124	17.9	2	2	2	2	SMA000204	AA	1	0	0	1	AC	0	1	0	2	CT	0
SMA013504	1	8	15566.1	4.19218	1	Pf	7.2	2	2	7	3.64		36.8	36.8	13.3	60.4	9.8	29.8	8	1.3	4	3.47	7.2	23.4	67.7	20.9	30.8	23.8	132	10.7	0.14	18.3	2	1	2	1	SMA013504	GA	0	1	0	2	AC	0	1	0	2	CT	0
SMA016404	1	8	13323.3	4.12461	1	Pf	6.1	2	2	2.2	0.94		38.8	38.8	15.8	35	6.2	58.8	5.5	1	9.3	3.42	6.1	19.3	56.6	17.8	31.4	23.8	87	11.4	0.099	18.2	1	1	2	2	SMA016404	GA	0	1	0	2	CC	0	0	1	3	CT	0
SMA017704	1	8	774.3	2.88891	0	Pf	9.3	2	2	3.7	2.3	-1	38.2	38.2	7.8	55	5.2	39.8	4.3	0.4	3.1	4.2	9.3	28	66.6	22.3	33.4	22.6	187	7.5	0.141	18.4	2	2	2	2	SMA017704	GG	0	0	1	3	AC	0	1	0	2	CT	0
SMA035704	1	8	7876.5	3.89633	0	Pf	4.9	1	1	7.1	2.13	3.67	36.7	36.7	30.3	66.4	10.6	23	20.1	3.2	7	1.87	4.9	13.5	72	26.1	36.2	22.3	231	7.6	0.176	18.1	2	2	2	2	SMA035704	GA	0	1	0	2	AC	0	1	0	2	CT	0
SMA041004	2	8	560.7	2.74873	0	Pf	5.5	1	2	17.3	7.3	5.7	36.9	36.9	23.2	72.4	9.9	17.7	16.8	2.3	4.1	2.34	5.5	19	81.1	23.4	28.8	33.3	123	8.6	0.106	17.7	2	2	2	1	SMA041004	AA	1	0	0	1	CC	0	0	1	3	CT	0
SMA054705	1	8	107334	5.03074	1	Pf	10.5	2	2	2	1.4	6.5	38.2	38.2	8.7	21	9.3	69.7	1.8	0.8	6.1	4.73	10.5	31.5	66.4	22.3	33.5	16.6	86	8.3	0.071	15.5	2	2	2	2	SMA054705	GA	0	1	0	2	AC	0	1	0	2	CT	0
SMA061305	1	8	23229	4.36603	1	Pf	5.9	1	2	1.2	0.46	0.9	37.4	37.4	20.7	30.1	4.4	65.5	6.2	0.9	13.6	2.65	5.9	17.5	65.8	22.3	33.8	20.8	190	8.6	0.164	18.5	2	2	2	2	SMA061305	AA	1	0	0	1	AA	1	0	0	1	TT	1
SMA073405	2	8	5420.1	3.73401	0	Pf	4.6	1	1	3.3	1.01	4.9	35.9	35.9	16.8	56.1	15.9	28	9.4	2.7	4.7	2.11	4.6	13.8	65.3	21.6	33.1	23.4	192	8.3	0.16	18.1	2	2	2	2	SMA073405	GA	0	1	0	2	AC	0	1	0	2	CT	0
SMA078605	2	8	453.9	2.65696	0	Pf	7.4	2	2	2	1.18	5.1	36.4	36.4	7.9	74.6	12.7	12.7	5.9	1	1	3.66	7.4	26.5	72.4	20.3	28.1	19.6	296	9.5	0.281	19.3	2	2	2	2	SMA078605	AA	1	0	0	1	AA	1	0	0	1	TT	1
SMA039104	2	8	197046	5.29457	1	Pf	10.7	2	2	3	2.24	6.3	36.8	36.8	9.6	32.6	15.8	51.6	3.1	1.5	5	4.24	10.7	33.6	79.4	25.3	31.8	17	212	8.9	0.19	17	2	2	2	2	SMA039104	GG	0	0	1	3	AA	1	0	0	1	CT	0
SMA019404	2	8	14952	4.1747	1	Pf	3.6	1	1	7.5	2.03	-1	36.8	36.8	6.6	61.9	7.7	30.4	4.1	0.5	2	1.66	3.6	12.2	73.6	21.9	29.8	26.7	106	9.1	0.097	17.1	2	2	2	1	SMA019404	GA	0	1	0	2	AC	0	1	0	2	CT	0
SMA021504	2	8	50249.4	4.70113	1	Pf	9.7	2	2	1.6	1.06		36.1	36.1	12.9	49.3	10.4	40.3	6.4	1.3	5.2	4.49	9.7	29.9	66.7	21.6	32.4	16.1	185	8.4	0.157	17.3	2	2	2	2	SMA021504	AA	1	0	0	1	AA	1	0	0	1	CT	0
SMA030804	2	8	7048.8	3.84812	0	Pf	8.7	2	2	5.2	2.8		37	37	8.6	67.3	7.8	24.9	5.8	0.7	2.1	2.56	8.7	24.3	95	34	35.8	19.6	237	6.7	0.16	17.3	2	2	2	1	SMA030804	GA	0	1	0	2	AC	0	1	0	2	CT	0
SMA065505	2	8	16660.8	4.2217	1	Pf	6.3	2	2	1.6	0.74	4.9	38.3	38.3	18.8	24.5	6.5	69	4.6	1.2	13	3.37	6.3	20.8	61.6	18.6	30.2	22	166	9.1	0.152	17.3	2	2	2	2	SMA065505	GG	0	0	1	3	AA	1	0	0	1	TT	1
SMA074205	2	8	614.1	2.78824	0	Pf	5.8	1	2	3.1	1.26	5.4	36.5	36.5	9.1	30.7	6	63.3	2.8	0.5	5.8	2.81	5.8	18.3	65.1	20.8	32	23.5	164	7.4	0.122	17.6	2	2	2	1	SMA074205	AA	1	0	0	1	AC	0	1	0	2	TT	1
SMA005304	2	10	20612.4	4.31413	1	Pf	8.4	2	2	1.4	0.86	6.44	38.4	38.4	17	71.1	12.3	16.6	12.1	2.1	2.8	5.3	8.4	27.8	52.3	15.8	30.1	28.1	118	8.3	0.098	16	1	2	2	2	SMA005304	GG	0	0	1	3	AA	1	0	0	1	CT	0
SMA027904	2	10	28248.6	4.451	1	Pf	8.3	2	2	1.5	0.85		40	40	8.7	27	10.3	62.7	2.3	0.9	5.5	3.66	8.3	25.6	70	22.6	32.2	26	461	7.3	0.338	16.3	2	2	2	2	SMA027904	GG	0	0	1	3	AC	0	1	0	2	CT	0
SMA042804	2	10	79566	4.90073	1	Pf	4.8	1	1	4.1	1.49	8	39.2	39.2	8.3	31.4	1.1	67.5	2.6	0.1	5.6	2.78	4.8	16.4	59.1	17.3	29.4	25.8	66	9.1	0.061	15.4	2	2	2	2	SMA042804	GA	0	1	0	2	AC	0	1	0	2	TT	1
SMA040404	2	10	24030	4.38075	1	Pf	15.2	2	2	4.3	4.69	-1	36.3	36.3	7.4	54.5	8.9	36.6	4	0.7	2.7	6.25	15.2	49.1	78.7	24.4	31	13.5	360	6.7	0.242	16.5	2	2	1	2	SMA040404	GA	0	1	0	2	AA	1	0	0	1	CT	0
SMA013804	2	10	5473.5	3.73827	0	Pf	6.6	2	2	10.4	4.85		37.2	37.2	12.5	56	7.7	36.3	7	1	4.5	3	6.6	21	70.1	22	31.3	25.7	153	8.4	0.129	17.2	2	2	2	2	SMA013804	GA	0	1	0	2	CC	0	0	1	3	CT	0
SMA016804	1	10	38181	4.58185	1	Pf	7.7	2	2	1.5	0.78		37.7	37.7	8.6	48.9	8.8	42.3	4.2	0.8	3.6	3.19	7.7	23.5	73.8	24.2	32.8	19.3	254	6.4	0.164	15.8	2	2	2	2	SMA016804	GG	0	0	1	3	AC	0	1	0	2	CT	0
SMA023904	2	10	37647	4.57573	1	Pf	6.7	2	2	1.3	0.61		39.1	39.1	8.5	41.2	9.5	49.3	3.5	0.8	4.2	3.14	6.7	21.4	68.1	21.4	31.4	22.1	160	9.2	0.148	19	2	2	2	2	SMA023904	GG	0	0	1	3	AA	1	0	0	1	TT	1
SMA027304	2	10	5874	3.76893	0	Pf	8.2	2	2	3.7	2.16		36.5	36.5	16.8	66	7.5	26.5	11.1	1.3	4.5	4.58	8.2	26.3	57.4	17.9	31.2	23.2	466	9.7	0.455	18.5	2	2	2	2	SMA027304	AA	1	0	0	1	AA	1	0	0	1	CC	0
SMA029604	2	10	4592.4	3.66204	0	Pf	4.7	1	1	2	0.75		37.8	37.8	19.1	70.1	7.5	22.4	13.4	1.4	4.3	3.22	4.7	17	52.6	14.7	27.9	31.3	245	6.4	0.157	16.5	2	1	2	2	SMA029604	GA	0	1	0	2	AC	0	1	0	2	CT	0
SMA049505	2	10	19037.1	4.2796	1	Pf	6.6	2	2	13.5	6.09	6.2	37.4	37.4	9.4	62.1	10.6	27.3	5.8	1	2.6	2.45	6.6	20.3	82.8	26.9	32.5	23.4	225	7.3	0.165	18.2	2	1	2	2	SMA049505	GG	0	0	1	3	AC	0	1	0	2	TT	1
SMA070105	1	10	136170	5.13408	1	Pf	6.4	2	2	6.1	2.75	5.2	39.8	39.8	6.4	44.7	8.6	46.7	2.9	0.6	3	2.96	6.4	20.3	68.5	21.7	31.7	22.2	106	9.3	0.099	17.3	2	2	2	2	SMA070105	AA	1	0	0	1	AC	0	1	0	2	TT	1
SMA070905	1	10	21894	4.34033	1	Pf	3.6	1	1	0.4	0.1	-1	36.5	36.5	17.3	37.9	16.4	45.7	6.6	2.8	7.9	1.37	3.6	11	80	26	32.4	21.3	166	7.1	0.118	18.2	2	2	2	2	SMA070905	GA	0	1	0	2	AC	0	1	0	2	TT	1
SMA022704	2	10	14711.7	4.16766	1	Pf	7.3	2	2	4.1	2.41		39	39	7.2	57.9	10.3	31.8	4.2	0.7	2.3	3.21	7.3	23.4	72.7	22.6	31.1	20.7	101	8.8	0.089	17.7	2	2	2	2	SMA022704	GA	0	1	0	2	AA	1	0	0	1	TT	1
SMA073005	2	10	3337.5	3.52342	0	Pf	6.9	2	2	4.1	2.08	4.6	39.2	39.2	12.5	46.1	13.1	40.8	5.8	1.6	5.1	3.97	6.9	22.8	57.5	17.4	30.3	22.6	275	9.1	0.251	18.4	2	2	2	1	SMA073005	GA	0	1	0	2	AC	0	1	0	2	CC	0
SMA022904	2	10	5286.9	3.7232	0	Pf	6.1	2	2	2	0.83		40	40	7.6	42.3	4.4	53.3	3.2	0.3	4.1	2.34	6.1	18.8	80.4	26.3	32.7	20.2	94	8.8	0.083	17.3	2	2	2	2	SMA022904	GG	0	0	1	3	AA	1	0	0	1	CT	0
SMA028704	2	10	6888.6	3.83813	0	Pf	7.5	2	2	3.6	1.85		36.4	36.4	8.3	50.2	7.6	42.2	4.2	0.6	3.5	3.15	7.5	23.2	73.5	23.7	32.2	19.4	163	9.2	0.151	17.8	2	2	2	2	SMA028704	GA	0	1	0	2	AA	1	0	0	1	CT	0
SMA029804	2	10	26272.8	4.41951	1	Pf	8.6	2	2	1.2	0.72		38.6	38.6	11.1	21.4	4.3	74.3	2.4	0.5	8.2	4.5	8.6	27	60.1	19.1	31.8	20.8	108	10.6	0.114	17.8	2	2	2	1	SMA029804	GA	0	1	0	2	AA	1	0	0	1	CT	0
SMA044204	1	10	57458.4	4.75935	1	Pf	10.5	2	2	0.8	0.59	2.7	39	39	12	27.7	9	63.3	3.3	1.1	7.6	4.34	10.5	33.4	76.8	24.2	31.4	15	33	8.9	0.029	15	2	2	1	2	SMA044204	GG	0	0	1	3	AA	1	0	0	1	CT	0
SMA062905	2	10	33321.6	4.52273	1	Pf	10	2	2	0.9	0.61	6.3	37.5	37.5	17.6	57.5	8	34.5	10.1	1.4	6.1	4.26	10	30.7	72.1	23.4	32.4	22.5	260	9.7	0.253	17.7	2	2	2	2	SMA062905	GG	0	0	1	3	AA	1	0	0	1	CT	0
SMA026604	1	10	49395	4.69368	1	Pf	7.4	2	2	2.3	1.2		39.2	39.2	8.4	34.6	5.3	60.1	2.9	0.4	5	3.44	7.4	23.6	68.8	21.7	31.5	20.8	138	8.6	0.119	18.4	2	2	2	2	SMA026604	AA	1	0	0	1	AA	1	0	0	1	TT	1
SMA065605	2	10	23656.2	4.37394	1	Pf	7.1	2	2	2.4	1.23	1.6	35.5	35.5	5.9	63	11	26	3.7	0.6	1.5	3.11	7.1	23	74	23	31.1	20.9	170	9.2	0.157	17.5	2	2	2	2	SMA065605	GG	0	0	1	3	AA	1	0	0	1	TT	1
SMA069105	1	10	30357.9	4.48227	1	Pf	5.3	1	2	1.8	0.76	6.5	37	37	10.4	64.7	17.8	17.5	6.7	1.9	1.8	2.06	5.3	18.9	91.8	25.7	28	22.8	309	6.6	0.205	17.9	2	2	2	2	SMA069105	GG	0	0	1	3	AC	0	1	0	2	TT	1
SMA069505	2	10	73425	4.86584	1	Pf	8	2	2	0.5	0.3	8.4	37	37	14.5	53.6	11.6	34.8	7.8	1.7	5	4.41	8	27.2	61.6	18.1	29.3	21.6	179	8.7	0.156	17.1	2	2	2	2	SMA069505	AA	1	0	0	1	AA	1	0	0	1	CT	0
SMA023604	2	10	19544.4	4.29102	1	Pf	8.6	2	2	0.2	0.12		38	38	19.3	31.8	7.2	61	6.1	1.4	11.8	5.4	8.6	27.7	51.4	15.9	31	29.4	190	8	0.152	16.8	2	1	2	2	SMA023604	AA	1	0	0	1	AC	0	1	0	2	TT	1
SMA025804	2	10	12816	4.10775	1	Pf	10.5	2	2	1.2	0.85		37	37	16.6	49.9	10.4	39.7	8.3	1.7	6.6	4.23	10.5	32.1	75.8	24.9	32.8	17.2	220	7.1	0.157	16.4	2	2	2	2	SMA025804	GA	0	1	0	2	AA	1	0	0	1	TT	1
SMA043004	2	10	7849.8	3.89486	0	Pf	4.1	1	1	1.9	0.57	4.9	36.8	36.8	10	35.6	7	57.4	3.6	0.7	5.7	2.19	4.1	13.7	62.6	18.8	30	29.2	79	6.7	0.053	14.9	2	1	2	1	SMA043004	AA	1	0	0	1	AC	0	1	0	2	CT	0
SMA073305	1	10	20879.4	4.31972	1	Pf	5.8	1	2	4.5	1.93	3.7	36.4	36.4	5.9	70.9	9.5	19.6	4.2	0.6	1.2	2.59	5.8	19.3	74.7	22.5	30.2	20.3	210	6.4	0.135	17	2	2	2	2	SMA073305	GG	0	0	1	3	AA	1	0	0	1	TT	1
SMA075605	1	10	9211.5	3.96433	0	Pf	5.8	1	2	0.9	0.38	7.2	38.5	38.5	8.6	45.1	8.8	46.1	3.9	0.8	4	3.37	5.8	19.1	56.7	17.3	30.5	22.9	132	12	0.158	17.6	2	1	2	2	SMA075605	GA	0	1	0	2	AA	1	0	0	1	CT	0
SMA019704	2	10	12682.5	4.1032	1	Pf	6.6	2	2	3.4	1.54	-1	37.8	37.8	5.3	51.9	7.6	40.5	2.8	0.4	2.1	2.52	6.6	20.5	81.1	26	32.1	15.8	78	7.8	0.061	17.8	2	2	2	2	SMA019704	GA	0	1	0	2	AC	0	1	0	2	CT	0
SMA026004	2	10	38848.5	4.58937	1	Pf	10.3	2	2	2.7	1.89		37.9	37.9	14.3	19.1	7.8	73.1	2.7	1.1	10.5	5.04	10.3	31.5	62.5	20.4	32.7	18.1	157	9.6	0.152	17.6	2	2	2	2	SMA026004	GA	0	1	0	2	AC	0	1	0	2	CT	0
SMA026104	1	10	85119.6	4.93003	1	Pf	5.8	1	2	11.8	4.66		36.3	36.3	17.7	30.1	6.7	63.2	5.3	1.2	11.2	2.62	5.8	17.8	67.8	22	32.4	22.9	156	8.6	0.135	16.3	2	2	2	2	SMA026104	GG	0	0	1	3	AC	0	1	0	2	CT	0
SMA031604	1	10	2830.2	3.45182	0	Pf	9.8	2	2	9.1	5.98		36.5	36.5	8.3	51.7	9.8	38.5	4.3	0.8	3.2	3.94	9.8	29.6	75	24.8	33.1	17	316	6.5	0.206	16.5	2	2	2	2	SMA031604	AA	1	0	0	1	AC	0	1	0	2	CT	0
SMA052405	1	10	26379.6	4.42127	1	Pf	6.4	2	2	3.8	1.88	4.6	36.8	36.8	9.9	57.1	10.9	32	5.7	1.1	3.2	2.91	6.4	22.2	76.3	21.9	28.7	24.8	191	7.1	0.137	18.1	2	2	2	2	SMA052405	AA	1	0	0	1	AC	0	1	0	2	CT	0
SMA069405	2	10	10386.3	4.01646	1	Pf	6.8	2	2	7.6	4.24	3.8	36	36	10.5	65.3	18.7	16	6.9	2	1.7	3.54	6.8	25.1	70.8	19.2	27.1	23.5	295	8	0.238	16.3	2	2	2	2	SMA069405	GG	0	0	1	3	AC	0	1	0	2	TT	1
SMA029004	1	10	13617	4.13408	1	Pf	11.7	2	2	3.9	3.05		38.8	38.8	22.4	28.5	3.5	68	6.4	0.8	15.2	4.42	11.7	35.2	79.5	26.4	33.2	14.8	223	8.3	0.186	15.9	2	1	2	2	SMA029004	GG	0	0	1	3	AA	1	0	0	1	CT	0
SMA057905	1	10	111339	5.04665	1	Pf	3	1	1	1.3	0.27	3.9	38.6	38.6	15.3	15.3	2.3	82.4	2.3	0.4	12.6	1.12	3	9.3	83	27	32.6	21.6	92	7.4	0.068	17.5	2	1	2	2	SMA057905	GA	0	1	0	2	AA	1	0	0	1	CT	0
SMA021104	1	10	55162.2	4.74164	1	Pf	5.2	1	2	1.7	0.6		36.3	36.3	5	50	10.6	39.4	2.5	0.5	2	2.5	5.2	16	63.9	20.6	32.3	22.6	92	8.8	0.081	17.8	2	2	2	2	SMA021104	GA	0	1	0	2	AC	0	1	0	2	CT	0
SMA043404	1	10	2349.6	3.37099	0	Pf	3.1	1	1	20.1	4.91	3.5	36.9	36.9	20.9	50.8	4.9	44.3	10.6	1	9.3	1.5	3.1	11	73.6	20.5	27.8	35.9	506	7	0.356	18.1	2	2	2	2	SMA043404	AA	1	0	0	1	AA	1	0	0	1	TT	1
SMA069705	2	10	46458	4.66706	1	Pf	6.3	2	2	0.7	0.34	4	36.3	36.3	13.6	50.1	17.9	32	6.8	2.4	4.4	3.29	6.3	22	66.7	19.2	28.7	22.6	242	8.4	0.204	17.9	2	2	2	2	SMA069705	GA	0	1	0	2	AC	0	1	0	2	CT	0
SMA076805	2	10	38795.1	4.58878	1	Pf	6.6	2	2	3.6	1.83	5.3	37.7	37.7	16.6	51.2	6.7	42.1	8.5	1.1	7	3.57	6.6	22.9	64.2	18.4	28.6	19.7	238	7.5	0.179	16.9	2	2	2	2	SMA076805	GG	0	0	1	3	AC	0	1	0	2	CT	0
SMA047805	1	10	36552.3	4.56291	1	Pf	11.5	2	2	0.5	0.38	5	37.5	37.5	15.5	32.3	4.4	63.3	5	0.7	9.8	4.42	11.5	34.3	77.5	25.9	33.4	16.2	129	7.9	0.102	16.6	2	2	2	2	SMA047805	GA	0	1	0	2	AA	1	0	0	1	CT	0
SMA064905	1	10	99324	4.99705	1	Pf	5.7	1	2	2.3	0.92	4.9	37.4	37.4	9.7	50.3	7.4	42.3	4.9	0.7	4.1	2.47	5.7	18	72.8	22.9	31.5	23	179	7.9	0.142	17.6	2	2	2	2	SMA064905	GA	0	1	0	2	AA	1	0	0	1	CT	0
SMA052505	1	10	56790.9	4.75428	1	Pf	6.7	2	2	3.2	1.42	4.7	36.6	36.6	9	74.8	5.5	19.7	6.7	0.5	1.8	2.81	6.7	20	71.3	23.8	33.4	18.4	62	8.8	0.055	17.1	2	2	2	2	SMA052505	GG	0	0	1	3	CC	0	0	1	3	CT	0
SMA072305	2	10	127679	5.10612	1	Pf	10.9	2	2	2.6	1.94	2.9	36.7	36.7	18.1	15.4	4.5	80.1	2.8	0.8	14.5	4.17	10.9	33.5	80.4	26.1	32.5	15.8	178	6.4	0.115	17.2	2	2	2	2	SMA072305	GG	0	0	1	3	AC	0	1	0	2	CT	0
SMA046304	1	14	190104	5.27899	1	Pf	5.6	1	2	2.4	0.87	4.5	37.4	37.4	11.6	37.4	5.9	56.7	4.3	0.7	6.6	2.13	5.6	16.3	76.6	26.3	34.3	15.8	70	10.7	0.074	15.9	2	2	1	2	SMA046304	GA	0	1	0	2	AA	1	0	0	1	CT	0
SMA054605	2	14	240460	5.38104	1	Pf	5.6	1	2	1.4	0.57	5.1	37.1	37.1	8.2	49.5	6.1	44.4	4.1	0.5	3.6	2.69	5.6	18.4	68.3	20.9	30.5	20.4	125	8.4	0.106	16.3	2	2	2	2	SMA054605	GA	0	1	0	2	AC	0	1	0	2	TT	1
SMA074605	1	14	32360.4	4.51001	1	Pf	7.4	2	2	0.5	0.28	4.7	36.5	36.5	13.2	31.7	1.6	66.7	4.2	0.2	8.8	3.78	7.4	24.9	66	19.6	29.7	19.9	244	8.2	0.201	17.9	2	2	2	1	SMA074605	GG	0	0	1	3	AC	0	1	0	2	CT	0
SMA039004	1	14	31959.9	4.50461	1	Pf	4.8	1	1	9.2	3.31	3.8	36.5	36.5	6.5	56.1	10.1	33.8	3.6	0.7	2.2	2.2	4.8	16.2	73.4	21.8	29.7	26.2	154	8.6	0.134	18	1	2	2	2	SMA039004	GG	0	0	1	3	AA	1	0	0	1	CT	0
SMA063005	2	14	44856	4.65182	1	Pf	10.3	2	2	3	2.09	4.6	39.3	39.3	4.7	40.8	10.9	48.3	1.9	0.5	2.3	4.17	10.3	31.4	75.2	24.7	32.8	14.3	44	9.7	0.043	15.7	2	2	2	2	SMA063005	GG	0	0	1	3	AA	1	0	0	1	CT	0
SMA032004	2	14	4218.6	3.62517	0	Pf	13.4	2	2	3.8	3.36	5	36.5	36.5	12.4	29.3	4.2	66.5	3.6	0.5	8.2	5.18	13.4	39.9	76.9	25.9	33.7	18	283	8.5	0.242	15.8	2	2	2	2	SMA032004	AA	1	0	0	1	CC	0	0	1	3	CT	0
SMA040704	1	14	11507.7	4.06099	1	Pf	7.5	2	2	6.5	3.68	8.6	37.7	37.7	8.9	55.9	14.6	29.5	5	1.3	2.6	3.24	7.5	25.5	78.6	23.2	29.5	22.5	283	7.6	0.216	15.5	2	2	2	2	SMA040704	GA	0	1	0	2	AA	1	0	0	1	TT	1
SMA050105	1	14	171654	5.23465	1	Pf	7.1	2	2	1.1	0.54	5.2	38.7	38.7	9	24.1	8.3	67.6	2.2	0.7	6.1	3.39	7.1	21.9	64.8	21.1	32.5	19.5	174	6.6	0.115	17.1	2	2	2	1	SMA050105	GG	0	0	1	3	CC	0	0	1	3	CT	0
SMA053505	2	14	27874.8	4.44521	1	Pf	6.5	2	2	11.8	5.66	6.9	38	38	11.3	39.1	13	47.9	4.4	1.5	5.4	3.01	6.5	21.9	72.8	21.6	29.7	25.4	245	8.2	0.202	17.9	2	2	2	2	SMA053505	GA	0	1	0	2	AC	0	1	0	2	CC	0
SMA042504	2	14	46297.8	4.66556	1	PF	3.6	1	1	11.5	3.16	5.33	36.3	36.3	16.1	45.4	7.4	47.2	7.3	1.2	7.6	1.54	3.6	12.4	80.3	23.4	29.2	32	158	9.8	0.156	17.9	2	2	2	1	SMA042504	GA	0	1	0	2	AA	1	0	0	1	CT	0
SMA019004	2	14	1121.4	3.04976	0	Pf	9.1	2	2	4.5	2.77		35.9	35.9	6.5	58.3	15.3	26.1	3.8	1	1.7	3.99	9.1	27.7	69.5	22.9	32.9	17.8	96	6.9	0.67	16.9	2	2	2	2	SMA019004	GA	0	1	0	2	AA	1	0	0	1	TT	1
SMA045004	2	14	320.4	2.50569	0	Pf	6.4	2	2	2.3	0.97	4	37.6	37.6	9.7	66.7	12.1	21.2	6.5	1.2	2.1	2.31	6.4	19.1	82.9	27.7	33.4	21.2	160	7.5	0.121	18.1	2	2	2	2	SMA045004	GG	0	0	1	3	AA	1	0	0	1	TT	1
SMA058905	1	14	11988.3	4.07876	1	Pf	10.8	2	2	1.2	0.89	4.6	36.3	36.3	9.5	57.4	8.6	34	5.5	0.8	3.2	4.22	10.8	33.3	78.9	25.7	32.5	16.3	386	5.7	0.221	16	2	2	2	2	SMA058905	GA	0	1	0	2	AC	0	1	0	2	CT	0
SMA027504	2	14	21199.8	4.32633	1	Pf	8.3	2	2	1.2	0.68		37.5	37.5	7.6	68.6	10.3	21.1	5.2	0.8	1.6	3.65	8.3	25.5	69.7	22.7	32.6	18.2	101	9.3	0.095	17.2	2	2	2	1	SMA027504	GA	0	1	0	2	AC	0	1	0	2	CT	0
SMA026404	2	14	65548.5	4.81656	1	Pf	7.4	2	2	7.2	3.63		39.9	39.9	9.2	26.7	6.4	66.9	2.5	0.6	6.2	2.74	7.4	22.7	82.8	27.1	32.7	19.6	155	7.4	0.115	16.8	2	2	2	2	SMA026404	GA	0	1	0	2	AA	1	0	0	1	TT	1
SMA030204	2	14	27153.9	4.43383	1	Pf	8.9	2	2	5.5	2.14		37	37	25.9	16.7	4.8	78.5	4.3	1.2	20.3	3.94	8.9	27.6	70	22.6	32.3	19	342	8	0.275	16.1	2	2	2	2	SMA030204	GA	0	1	0	2	AC	0	1	0	2	CT	0
SMA048205	2	14	44375.4	4.64714	1	Pf	7.3	2	2	1.8	0.91	5.8	38.3	38.3	4.9	38.5	5.1	56.4	1.9	0.2	2.8	3.2	7.3	22.3	69.8	22.8	32.7	19.1	54	10.9	0.059	18	2	1	2	2	SMA048205	AA	1	0	0	1	AA	1	0	0	1	TT	1
SMA053205	2	14	143219	5.156	1	Pf	7	2	2	2.9	1.5	3.7	36.4	36.4	6	54	7.9	38.1	3.2	0.5	2.3	3.38	7	23.2	68.6	20.6	30.1	23.9	115	9.7	0.112	17	2	2	2	2	SMA053205	AA	1	0	0	1	AA	1	0	0	1	TT	1
SMA068305	2	14	5233.2	3.71877	0	Pf	7.1	2	2	0.6	0.31	5.4	37.2	37.2	8.8	64.3	18.6	17.1	5.7	1.6	1.5	2.94	7.1	23.5	80	24.3	30.4	25.1	248	8.4	0.209	18	2	1	2	1	SMA068305	GA	0	1	0	2	AA	1	0	0	1	TT	1
SMA065105	2	14	6087.6	3.78445	0	Pf	7.9	2	2	0.6	0.34	4.4	37	37	7	70.7	8.1	21.2	4.9	0.6	1.5	3.1	7.9	25.5	82.1	25.6	31.2	17.8	52	9.7	0.051	15.6	2	2	2	2	SMA065105	GA	0	1	0	2	AA	1	0	0	1	CT	0
[truncated: 14 more columns]
